# Supplementary material for: ChIP analysis unravels an exceptionally wide distribution of DNA binding sites for the NtcA transcription factor in a heterocyst-forming cyanobacterium
Source: BMC Genomics. 2014 Jan 13;15:22. doi: 10.1186/1471-2164-15-22 (PMC3898017; doi:10.1186/1471-2164-15-22)
Supplement: Additional file 2: Table S1 — Compendium of the binding regions found in the ChIP-Seq analysis. [file 1471-2164-15-22-S2.xlsx]

## Sheet: Table S1
	Table S1. Compendium of the binding regions found in the ChIP-Seq analysis
Binding region #	Q value	NLQ	Genome	Location	Start	End	CVG	Position	Flaherty et al	Ehira and Ohmori (Xu et al)	Gene	Repeated	Description	Category	Reference	NtcA bs position	Strand	Extended NtcA binding site	Putative NtcA Sequence	Putative -10 box and tsp	Putative effect
1	0	506.641	PCC7120_chromo	2126	1980	2250	4730	upstream	n.d.t.	n.d.t.	all0002	1	unknown protein	Hypothetical		2127			GTAACTTATGATAC		repressor
2	2.08421e-13	12.6811	PCC7120_chromo	3046	2969	3099	764	upstream	repressed	repressed	ssrA	1	tmRNA	Transcription
3	1.14465e-68	67.9413	PCC7120_chromo	4633	4495	4761	1394	upstream	activated	repressed	all0004	1	ATP synthase subunit gamma; AtpC	Photosynthesis and respiration		4637			GTAACCGTTGATAC
3	1.14465e-68	67.9413	PCC7120_chromo	4633	4495	4761	1394	internal	activated	repressed	all0005	2	ATP synthase subunit alpha; AtpA	Photosynthesis and respiration		4637			GTAACCGTTGATAC
4	1.83084e-37	36.7373	PCC7120_chromo	5299	5182	5414	1073	internal	activated	repressed	all0005	2	ATP synthase subunit alpha; AtpA	Photosynthesis and respiration
5	2.29354e-19	18.6395	PCC7120_chromo	7688	7570	7825	743	internal	n.d.t.	n.d.t.	all0008	1	ATP synthase subunit b'; AtpG	Photosynthesis and respiration
6	2.20831e-14	13.6559	PCC7120_chromo	8636	8466	8762	820	internal	n.d.t.	repressed	all0010	2	ATP synthase subunit a; AtpI	Photosynthesis and respiration
7	1.55369e-11	10.8086	PCC7120_chromo	9015	8964	9067	700	internal 5' end	n.d.t.	repressed	all0010	2	ATP synthase subunit a; AtpI	Photosynthesis and respiration
8	1.44555e-19	18.84	PCC7120_chromo	9782	9685	9885	1019	upstream far	n.d.t.	n.d.t.	all0011	1	ATP synthase subunit 1; Atp1	Photosynthesis and respiration
9	1.76712e-56	55.7527	PCC7120_chromo	10290	10181	10402	1040	internal 3' end	n.d.t.	n.d.t.	all0012	1	hypothetical protein	Hypothetical		10307			GTAATTAAATATAC
10	3.65222e-23	22.4374	PCC7120_chromo	11577	11467	11697	759	internal 5' end	activated	activated	asr0013	1	unknown protein	Hypothetical
11	2.00616e-70	69.6976	PCC7120_chromo	14281	14163	14397	1109	internal 5' end	repressed	n.d.t.	alr0018	1	transposase	Other categories		14265			GTATAATGAAGTAC		repressor
12	4.52772e-58	57.3441	PCC7120_chromo	17735	17609	17851	1144	internal	repressed	repressed	alr0020	2	phycobilisome core-membrane linker protein ApcE	Photosynthesis and respiration		17866			GTAGAACTGGGTAC
13	9.85036e-12	11.0065	PCC7120_chromo	18428	18316	18535	575	internal 3' end	repressed	repressed	alr0020	2	phycobilisome core-membrane linker protein ApcE	Photosynthesis and respiration
14	7.05725e-14	13.1514	PCC7120_chromo	19457	19322	19595	841	upstream	repressed	repressed	alr0021	2	allophycocyanin alpha subunit; ApcA	Photosynthesis and respiration	12	19499			GTCACTTCTTTTAC		repressor
15	8.82657e-11	10.0542	PCC7120_chromo	19881	19791	19938	850	internal	repressed	repressed	alr0021	2	allophycocyanin alpha subunit; ApcA	Photosynthesis and respiration
16	6.57695e-09	8.18198	PCC7120_chromo	20293	20191	20352	760	internal	repressed	repressed	alr0022	1	allophycocyanin beta subunit; ApcB	Photosynthesis and respiration
17	2.98247e-124	123.525	PCC7120_chromo	23916	23805	24032	1589	upstream	activated	activated	all0028	1	unknown protein	Hypothetical					?
18	4.66252e-27	26.3314	PCC7120_chromo	24356	24252	24469	1018	internal 5' end	activated	activated	alr0029	3	WD-40 repeat protein	Regulatory functions
19	1.12493e-09	8.94887	PCC7120_chromo	26800	26715	26903	736	internal	activated	activated	alr0029	3	WD-40 repeat protein	Regulatory functions
20	1.80162e-167	166.744	PCC7120_chromo	27214	27088	27325	1739	internal	activated	n.d.t.	alr0029	3	WD-40 repeat protein	Regulatory functions
21	0	771.242	PCC7120_chromo	39481	39364	39602	4943	upstream far	activated	n.d.t.	all0037	1	unknown protein	Hypothetical		36466			GTTGCGTACGGTAC
22	3.71154e-73	72.4304	PCC7120_chromo	41917	41841	41996	923	downstream	n.d.t.	n.d.t.	all0040	2	unknown protein	Hypothetical		41926			GTGATGAAAATCAC
22	3.71154e-73	72.4304	PCC7120_chromo	41917	41841	41996	923	downstream	n.d.t.	n.d.t.	alr0039	1	putative hydrolase	Other categories		41926			GTGATGAAAATCAC
23	9.35971e-13	12.0287	PCC7120_chromo	42492	42381	42608	872	internal	n.d.t.	n.d.t.	all0040	2	unknown protein	Hypothetical
24	3.5539e-117	116.449	PCC7120_chromo	46173	46041	46306	1618	upstream far	n.d.t.	n.d.t.	asr0043	2	hypothetical protein	Hypothetical	12	46194			GTATAGATAAATAC
24	3.5539e-117	116.449	PCC7120_chromo	46173	46041	46306	1618	upstream	n.d.t.	n.d.t.	all0042	1	hypothetical protein (rfbJ)	Hypothetical	12,31	46194	-		GTATTTATCTATAC
25	5.29631e-44	43.276	PCC7120_chromo	46590	46488	46678	1249	upstream close	n.d.t.	n.d.t.	asr0043	2	hypothetical protein	Hypothetical
26	4.35295e-62	61.3612	PCC7120_chromo	47496	47347	47662	1016	internal	activated	n.d.t.	alr0045	1	hypothetical protein	Hypothetical
27	3.30288e-13	12.4811	PCC7120_chromo	52674	52553	52800	717	internal	activated	n.d.t.	all0049	3	DNA mismatch repair protein MutS	DNA replication, recombination, and repair
28	1.86756e-05	4.72873	PCC7120_chromo	53054	52989	53135	626	internal	activated	n.d.t.	all0049	3	DNA mismatch repair protein MutS	DNA replication, recombination, and repair
29	2.7085e-21	20.5673	PCC7120_chromo	53639	53534	53750	919	upstream	activated	n.d.t.	all0049	3	DNA mismatch repair protein MutS	DNA replication, recombination, and repair
30	3.27138e-48	47.4853	PCC7120_chromo	58004	57922	58096	1003	internal	activated	n.d.t.	alr0053	1	hypothetical protein	Hypothetical
31	2.21345e-55	54.6549	PCC7120_chromo	60972	60877	61066	871	internal	ACTIVATED	activated	alr0055	1	hypothetical protein	Hypothetical
32	8.16344e-122	121.088	PCC7120_chromo	64476	64347	64598	1697	internal	ACTIVATED	activated	all0059	3	hypothetical protein	Hypothetical
33	8.42015e-141	140.075	PCC7120_chromo	65728	65639	65826	2316	internal 5' end	ACTIVATED	activated	all0059	3	hypothetical protein	Hypothetical
34	1.61725e-68	67.7912	PCC7120_chromo	66158	66056	66271	1548	upstream	ACTIVATED	activated	all0059	3	hypothetical protein	Hypothetical
35	1.7373e-35	34.7601	PCC7120_chromo	66687	66549	66841	1120	internal	n.d.t.	n.d.t.	asl0060	1	hypothetical protein	Hypothetical
36	4.10723e-65	64.3865	PCC7120_chromo	69020	68925	69119	1827	upstream far	repressed	repressed	asr0064	3	hypothetical protein	Hypothetical	12
37	3.56538e-95	94.4479	PCC7120_chromo	69496	69258	69644	2705	upstream	repressed	repressed	asr0064	3	hypothetical protein	Hypothetical	12	69541	+		GTAACCTTGGCTAC		repressor
38	0	2141.66	PCC7120_chromo	69874	69752	69991	13245	upstream	repressed	repressed	asr0064	3	hypothetical protein	Hypothetical	12	69882	+	AGTTCCGTATAGCAAAATACAAAACC	GTATAGCAAAATAC	AGTTCC*	repressor
39	1.89575e-137	136.722	PCC7120_chromo	73497	73364	73643	1485	internal	n.d.t.	n.d.t.	alr0069	1	ribonuclease PH	Transcription		73484			GTATCGGATGCTAC
40	2.51305e-18	17.5998	PCC7120_chromo	76744	76643	76832	816	internal 5' end	activated	n.d.t.	alr0073	1	imidazoleglycerol-phosphate dehydratase; HisB	Amino acid biosynthesis
41	7.46931e-135	134.127	PCC7120_chromo	78081	77966	78186	1631	upstream	activated	activated	alr0074	1	putative glycosyl transferase	Other categories		78065			GTACTTACGTATAC
42	6.15439e-26	25.2108	PCC7120_chromo	79835	79732	79931	1088	internal	activated	n.d.t.	alr0075	1	Omp85-like protein	Cell envelope
43	3.98959e-196	195.399	PCC7120_chromo	90003	89876	90124	1841	internal 5' end	activated	n.d.t.	all0086	1	rod shape-determining protein MreC	Cell envelope		90002			GTAACCATTTATAC
44	4.22267e-28	27.3744	PCC7120_chromo	92256	92164	92367	668	internal	activated	n.d.t.	all0089	1	hypothetical protein	Hypothetical
45	9.18663e-115	114.037	PCC7120_chromo	92792	92663	92897	2128	upstream	n.d.t.	n.d.t.	asl0090	1	unknown protein	Hypothetical		92782			GTTCCTACTTTGAC
46	3.53555e-20	19.4515	PCC7120_chromo	96763	96715	96825	698	internal 3' end	ACTIVATED	n.d.t.	alr0092	1	N-acetylmuramoyl-L-alanine amidase	Cell envelope
47	1.96207e-06	5.70729	PCC7120_chromo	100072	100040	100126	774	internal 3' end	activated	n.d.t.	alr0094	1	glutamate racemase	Amino acid biosynthesis
48	2.76127e-81	80.5589	PCC7120_chromo	101352	101232	101468	1338	upstream far	n.d.t.	n.d.t.	asl0095	1	unknown protein	Hypothetical		101347			GTATTCCAGGCCAC
49	1.5733e-31	30.8032	PCC7120_chromo	103271	103158	103389	1191	upstream far	activated	activated	asr0098	1	HetZ	Heterocyst differentiation and function
50	2.483e-76	75.605	PCC7120_chromo	104378	104265	104505	1341	internal	ACTIVATED	activated	alr0099	1	unknown protein	Hypothetical
51	0	666.139	PCC7120_chromo	109263	109138	109383	4157	upstream	n.d.t.	n.d.t.	alr0106	1	guanylate kinase	Purines, pyrimidines, nucleosides, and nucleotides		109259			GTCACTCGTGCTAC		repressor
52	9.44798e-13	12.0247	PCC7120_chromo	111706	111669	111760	614	upstream close	n.d.t.	n.d.t.	all0109	1	photosystem I subunit III precursor; PsaF	Photosynthesis and respiration
53	1.76715e-09	8.75273	PCC7120_chromo	115825	115745	115874	600	upstream far	ACTIVATED	n.d.t.	alr0114	1	hypothetical protein (ycf52)	Hypothetical
54	1.31884e-18	17.8798	PCC7120_chromo	120992	120904	121061	1102	internal	n.d.t.	n.d.t.	all0119	2	hypothetical protein	Hypothetical
55	2.76918e-10	9.55765	PCC7120_chromo	121214	121172	121302	1059	upstream	n.d.t.	n.d.t.	all0119	2	hypothetical protein	Hypothetical
56	4.75219e-60	59.3231	PCC7120_chromo	122635	122517	122743	1081	internal	n.d.t.	n.d.t.	all0121	1	protein-export membrane protein SecD	Cellular processes		122627			GTAGCCTGTAGTAC
57	3.67112e-61	60.4352	PCC7120_chromo	130065	129967	130166	1099	internal	repressed	repressed	all0126	1	sulfate ABC transporter; ATP-binding protein CysA	Transport and binding proteins
58	6.31817e-45	44.1994	PCC7120_chromo	132921	132826	133011	812	downstream	activated	n.d.t.	alr0128	1	geranylgeranyl hydrogenase; ChlP	Biosynthesis of cofactors, prosthetic groups, and carriers
58	6.31817e-45	44.1994	PCC7120_chromo	132921	132826	133011	812	downstream	activated	n.d.t.	all0129	2	two-component response regulator; RpaA	Regulatory functions
59	2.11385e-80	79.6749	PCC7120_chromo	133946	133830	134073	1192	upstream	activated	n.d.t.	all0129	2	two-component response regulator; RpaA	Regulatory functions	14	133954	-	CGGATTGTAGGGAGGGAAACATATCA	GTAGGGAGGGAAAC	*ATATCATACTGCGAATTTAATGTAATTTTAGTTTTG	activator
60	1.4457e-20	19.8399	PCC7120_chromo	134692	134537	134809	911	internal	n.d.t.	n.d.t.	alr0130	1	hypothetical protein	Hypothetical		134759	-	GTTTTGATATCTCTGGTAACAGTTGT	ATATCTCTGGTAAC	*AGTTGTAAAGGACTGCTTGCCGCATAATAAGTTTCTA	activator
61	1.77534e-15	14.7507	PCC7120_chromo	135372	135301	135449	964	internal	n.d.t.	activated	all0131	2	unknown protein	Hypothetical
62	1.25042e-23	22.9029	PCC7120_chromo	135578	135503	135655	1084	internal	n.d.t.	activated	all0131	2	unknown protein	Hypothetical
63	3.77414e-65	64.4232	PCC7120_chromo	139913	139800	140028	1160	internal	activated	n.d.t.	all0135	1	hypothetical protein	Hypothetical
64	2.59835e-29	28.5853	PCC7120_chromo	140600	140487	140722	854	internal	activated	n.d.t.	all0136	2	30S ribosomal protein S1	Translation		140590			GTAGGGTTTGATAC
65	0	1165.9	PCC7120_chromo	141350	141221	141469	6430	upstream	n.d.t.	n.d.t.	all0136	2	30S ribosomal protein S1	Translation		141336		AGAAAAGCTAGTGTTCACACATATTA	GCTAGTGTTCACAC		repressor?
66	7.19811e-12	11.1428	PCC7120_chromo	142117	141990	142193	726	internal	n.d.t.	n.d.t.	all0138	1	photosystem II CP47 protein	Photosynthesis and respiration
67	6.5077e-48	47.1866	PCC7120_chromo	144311	144245	144391	942	upstream	n.d.t.	n.d.t.	alr0140	1	oligopeptide ABC transporter, periplasmic oligopeptide-binding protein	Transport and binding proteins		144314	+	AAAATTGTTTTACAAACTACCTTTCC	GTTTTACAAACTAC	*CTTTCCTGATAGACTATGAAGCTATAACAATTTTA	activator
68	8.01264e-76	75.0962	PCC7120_chromo	148067	147931	148196	1187	internal	activated	n.d.t.	alr0142	1	ribonuclease H	Transcription
69	6.06954e-207	206.217	PCC7120_chromo	151491	151368	151618	2118	internal	n.d.t.	activated	alr0145	1	unknown protein	Hypothetical
70	1.05896e-06	5.97512	PCC7120_chromo	151882	151767	151930	860	internal 5' end	n.d.t.	n.d.t.	asl0146	1	50S ribosomal protein L27	Translation
71	0.000102046	3.9912	PCC7120_chromo	152302	152272	152323	838	internal	n.d.t.	n.d.t.	all0147	1	50S ribosomal protein L21	Translation
72	3.85501e-13	12.414	PCC7120_chromo	152926	152843	153013	1140	internal 5' end	n.d.t.	n.d.t.	asr0148	1	unknown protein	Hypothetical
73	1.53891e-19	18.8128	PCC7120_chromo	158807	158700	158952	901	downstream	activated	n.d.t.	all0154	1	cell division protein FtsW	Cellular processes
74	6.87041e-261	260.163	PCC7120_chromo	160800	160682	160915	2396	upstream far	activated	n.d.t.	all0155	1	unknown protein	Hypothetical		160787			GTAGCAAAACCTAC
75	7.74477e-86	85.111	PCC7120_chromo	161875	161761	161992	1470	internal 3' end	n.d.t.	n.d.t.	all0157	1	hypothetical protein	Hypothetical
76	1.69978e-54	53.7696	PCC7120_chromo	171585	171481	171677	976	internal	n.d.t.	n.d.t.	all0166	1	alpha,alpha-trehalase	Central metabolism		171577			GTATTGATTGATAC
77	9.01345e-153	152.045	PCC7120_chromo	177367	177238	177486	2237	upstream close	activated	n.d.t.	all0168	1	alpha-amylase	Other categories		177353			GTGAAAAATGTCAC		repressor
78	5.0499e-10	9.29672	PCC7120_chromo	177667	177616	177704	1296	upstream close	activated	n.d.t.	alr0169	2	cyclomaltodextrin glucanotransferase	Other categories
79	4.17434e-25	24.3794	PCC7120_chromo	178900	178800	179008	980	internal	activated	n.d.t.	alr0169	2	cyclomaltodextrin glucanotransferase	Other categories
80	1.14117e-135	134.943	PCC7120_chromo	181985	181868	182099	1978	internal 5' end	n.d.t.	n.d.t.	all0172	1	hypothetical protein	Hypothetical
81	7.20277e-63	62.1425	PCC7120_chromo	182348	182261	182445	1138	internal 3' end	n.d.t.	n.d.t.	all0173	1	hypothetical protein	Hypothetical
82	9.6161e-16	15.017	PCC7120_chromo	185289	185192	185386	1001	internal 5' end	n.d.t.	n.d.t.	alr0175	2	rRNA methylase	Transcription
83	2.83715e-118	117.547	PCC7120_chromo	186008	185897	186114	1183	downstream	n.d.t.	n.d.t.	alr0175	2	rRNA methylase	Transcription		185981			GTTGTACGAAGTAC
84	1.53162e-103	102.815	PCC7120_chromo	190092	189987	190199	1866	internal 5' end	ACTIVATED	ACTIVATED	all0178	2	flavoprotein	Biosynthesis of cofactors, prosthetic groups, and carriers
85	1.49443e-27	26.8255	PCC7120_chromo	190454	190371	190520	1351	upstream far	ACTIVATED	ACTIVATED	all0178	2	flavoprotein	Biosynthesis of cofactors, prosthetic groups, and carriers		190424			GTAGCAAATAATGC		activator
86	0	720.705	PCC7120_chromo	194050	193926	194172	5154	internal	n.d.t.	n.d.t.	all0182	1	two-component hybrid sensor and regulator	Regulatory functions		194051			GTATCACTGACTAC
87	1.33136e-63	62.8757	PCC7120_chromo	196247	196122	196382	1507	downstream	activated	n.d.t.	all0184	2	hypothetical protein	Hypothetical		196285			GTAATTTTTATTAC
88	5.69059e-75	74.2448	PCC7120_chromo	198351	198195	198543	1309	upstream far	activated	n.d.t.	all0184	2	hypothetical protein	Hypothetical
89	7.31197e-37	36.136	PCC7120_chromo	202498	202408	202590	1084	upstream	activated	n.d.t.	all0187	1	transcriptional regulator conR	Heterocyst differentiation and function	12	202482	-	TTGCCAGTGTAAGACCGCACTGTACA	GTGCGGTCTTACAC	*TGGCAAGATTGGTAGCTTGCTTTAACATAAATTTTA	activator
90	2.5273e-70	69.5973	PCC7120_chromo	205257	205135	205383	1047	internal 3' end	activated	n.d.t.	alr0189	1	hypothetical protein	Hypothetical
91	1.98022e-15	14.7033	PCC7120_chromo	205861	205766	205923	1038	internal 5' end	activated	n.d.t.	alr0190	1	ABC transporter, ATP-binding protein	Transport and binding proteins
92	4.33512e-202	201.363	PCC7120_chromo	207088	206974	207199	2184	internal 3' end	n.d.t.	activated	alr0191	1	hypothetical protein	Hypothetical		207106			GTAATTCAATATAC
93	9.10207e-172	171.041	PCC7120_chromo	208814	208684	208942	1907	internal	ACTIVATED	activated	all0192	1	serine/threonine kinase	Regulatory functions
94	0	2063.99	PCC7120_chromo	210416	210284	210541	11507	upstream	activated	n.d.t.	all0193	1	haloalkane dehalogenase	Other categories		210417			GTATTACCTAATAC
94	0	2063.99	PCC7120_chromo	210416	210284	210541	11507	upstream	n.d.t.	activated	alr0194	1	hypothetical protein	Hypothetical		210417		CTTTCAGTATTACCTAATACCATTAG	GTATTACCTAATAC
95	1.67078e-26	25.7771	PCC7120_chromo	217955	217843	218067	1358	internal	activated	activated	alr0201	1	hypothetical protein	Hypothetical		218031			GTACCAAATCATAC
96	4.73241e-30	29.3249	PCC7120_chromo	221182	221042	221284	1019	internal 5' end	n.d.t.	n.d.t.	alr0205	2	ATP-dependent DNA helicase	DNA replication, recombination, and repair		221147			GTAGTGATGCCTAC
97	1.48697e-55	54.8277	PCC7120_chromo	222295	222182	222406	1229	internal	n.d.t.	n.d.t.	alr0205	2	ATP-dependent DNA helicase	DNA replication, recombination, and repair
98	3.98856e-13	12.3992	PCC7120_chromo	224440	224361	224519	873	internal	activated	n.d.t.	all0207	1	hypothetical protein	Hypothetical
99	5.60574e-95	94.2514	PCC7120_chromo	228182	228060	228321	1748	internal 3' end	activated	activated	all0211	1	hypothetical protein	Hypothetical		228189			GTACTGTACTTTAC
100	1.04179e-252	251.982	PCC7120_chromo	229741	229618	229871	2052	upstream close	n.d.t.	n.d.t.	alr0213	1	geranylgeranyl diphosphate synthase	Biosynthesis of cofactors, prosthetic groups, and carriers
101	2.08118e-103	102.682	PCC7120_chromo	244874	244749	244990	1810	upstream close	n.d.t.	activated	asr0229	1	unknown protein	Hypothetical		244924			GTATTAACCTGTAC
102	2.31399e-46	45.6356	PCC7120_chromo	246288	246174	246406	1139	internal	activated	n.d.t.	alr0230	1	unknown protein	Hypothetical
103	0	386.924	PCC7120_chromo	248828	248683	248971	3801	upstream close	n.d.t.	n.d.t.	all0232	1	hypothetical protein	Hypothetical		248839			GTTATTTCTGATAC
104	2.36567e-12	11.626	PCC7120_chromo	250794	250683	250899	1053	upstream	REPRESSED	activated	alr0234	2	unknown protein	Hypothetical
105	2.20818e-85	84.656	PCC7120_chromo	251616	251503	251726	1531	internal 3' end	REPRESSED	activated	alr0234	2	unknown protein	Hypothetical		251620			GTGGCTGAACTAAC
106	7.3206e-40	39.1355	PCC7120_chromo	251942	251877	252007	1143	upstream	activated	n.d.t.	alr0235	1	hypothetical protein	Hypothetical
107	6.29593e-195	194.201	PCC7120_chromo	254800	254673	254919	1612	internal	activated	n.d.t.	alr0237	1	leucine aminopeptidase	Translation
108	9.88759e-85	84.0049	PCC7120_chromo	260426	260318	260540	1668	internal	n.d.t.	n.d.t.	alr0242	1	hypothetical protein	Hypothetical
109	1.98102e-48	47.7031	PCC7120_chromo	261816	261721	261912	1203	internal	activated	n.d.t.	all0244	1	hypothetical protein	Hypothetical		261791			GTAAAATTTGTTAC
110	6.96508e-40	39.1571	PCC7120_chromo	263424	263330	263510	985	internal	activated	n.d.t.	all0245	1	hypothetical protein	Hypothetical
110	6.96508e-40	39.1571	PCC7120_chromo	263424	263330	263510	985	upstream	n.d.t.	n.d.t.	alr0246	1	hypothetical protein	Hypothetical
111	2.93541e-76	75.5323	PCC7120_chromo	268426	268190	268592	2317	downstream	n.d.t.	activated	all0250	1	hypothetical protein	Hypothetical
112	4.50974e-203	202.346	PCC7120_chromo	269988	269861	270110	2231	internal 3' end	n.d.t.	activated	all0251	1	hypothetical protein	Hypothetical		269989			GTAAGCCTTGTAAC
113	6.31531e-55	54.1996	PCC7120_chromo	270923	270802	271053	1378	upstream	activated	n.d.t.	alr0252	1	Na+/H+ antiporter	Transport and binding proteins
114	8.92881e-216	215.049	PCC7120_chromo	274756	274636	274876	2296	upstream	activated	n.d.t.	alr0255	2	unknown protein	Hypothetical		274716	+	AAAATAGCCAATTCGGCCACAGTTTC	GCCAATTCGGCCAC	*AGTTTCCAGATAACCAGAGGTGGTAATATATCGCGG	activator
115	1.41827e-37	36.8482	PCC7120_chromo	276235	276139	276341	1171	internal 3' end	activated	n.d.t.	alr0255	2	unknown protein	Hypothetical
116	1.0036e-151	150.998	PCC7120_chromo	278581	278444	278712	2074	internal	repressed	repressed	all0259	1	cytochrome c550	Photosynthesis and respiration
117	7.52076e-37	36.1237	PCC7120_chromo	279926	279808	280049	919	internal 5' end	activated	activated	all0261	1	sugar transport system permease protein	Transport and binding proteins		280042			GTATAAAAACTTAC
118	1.45306e-48	47.8377	PCC7120_chromo	281948	281842	282051	1224	internal 5' end	activated	activated	all0263	1	unknown protein	Hypothetical		281942			GTATTTTCAGATAC
119	4.16744e-30	29.3801	PCC7120_chromo	282840	282715	282962	1648	upstream	n.d.t.	n.d.t.	alr0264	1	two-component system, regulatory protein	Regulatory functions
120	5.91442e-96	95.2281	PCC7120_chromo	284912	284801	285027	1235	internal	activated	n.d.t.	all0266	1	aminopeptidase P	Translation
121	2.24625e-64	63.6485	PCC7120_chromo	285697	285597	285792	1115	upstream close	ACTIVATED	activated	alr0267	2	unknown protein	Hypothetical
122	5.01086e-41	40.3001	PCC7120_chromo	287556	287358	287705	773	internal 3' end	ACTIVATED	activated	alr0267	2	unknown protein	Hypothetical
123	8.45232e-191	190.073	PCC7120_chromo	287955	287840	288066	1392	internal 3' end	n.d.t.	n.d.t.	all0268	1	hypothetical protein	Hypothetical
124	3.95438e-31	30.4029	PCC7120_chromo	294364	294270	294464	1103	internal 5' end	activated	n.d.t.	all0274	1	hypothetical protein	Hypothetical
125	4.67395e-84	83.3303	PCC7120_chromo	297460	297351	297563	1231	internal	n.d.t.	activated	all0275	1	glycerophosphoryl diester phosphodiesterase	Other categories
126	1.28777e-34	33.8902	PCC7120_chromo	299542	299442	299645	1345	internal	n.d.t.	activated	alr0276	6	hypothetical protein	Hypothetical
127	4.38583e-20	19.3579	PCC7120_chromo	299878	299751	299997	1294	internal	n.d.t.	activated	alr0276	6	hypothetical protein	Hypothetical		299886			GTAATTGAGGGTAC
128	3.6465e-127	126.438	PCC7120_chromo	301137	301015	301257	1451	internal	n.d.t.	activated	alr0276	6	hypothetical protein	Hypothetical		301132			GTAACACAATTTAC
129	3.89679e-05	4.40929	PCC7120_chromo	301459	301430	301472	728	internal	n.d.t.	activated	alr0276	6	hypothetical protein	Hypothetical
130	8.07581e-250	249.093	PCC7120_chromo	301833	301711	301954	2318	internal	n.d.t.	activated	alr0276	6	hypothetical protein	Hypothetical
131	1.77961e-67	66.7497	PCC7120_chromo	304849	304728	304973	1772	internal	n.d.t.	activated	alr0276	6	hypothetical protein	Hypothetical
132	1.51247e-18	17.8203	PCC7120_chromo	312782	312632	312901	1173	internal	activated	n.d.t.	all0283	1	WD-40 repeat protein	Regulatory functions
133	2.95925e-58	57.5288	PCC7120_chromo	316822	316712	316947	1336	internal	n.d.t.	n.d.t.	all0284	5	WD-40 repeat protein	Regulatory functions
134	2.09167e-37	36.6795	PCC7120_chromo	317442	317347	317518	1123	internal	n.d.t.	n.d.t.	all0284	5	WD-40 repeat protein	Regulatory functions		317425			GTAACTGACGCTAC
135	2.36868e-14	13.6255	PCC7120_chromo	317809	317716	317893	940	internal	n.d.t.	n.d.t.	all0284	5	WD-40 repeat protein	Regulatory functions
136	0	432.942	PCC7120_chromo	318239	318110	318365	3447	internal	n.d.t.	n.d.t.	all0284	5	WD-40 repeat protein	Regulatory functions		318235			GTTATCTACACTAC		?
137	0	578.849	PCC7120_chromo	319330	319199	319466	3501	internal	n.d.t.	n.d.t.	all0284	5	WD-40 repeat protein	Regulatory functions		319317			GTAACTCTTGTAAC		?
138	3.68125e-109	108.434	PCC7120_chromo	323144	323017	323271	1547	upstream	n.d.t.	n.d.t.	all0285	1	multidrug exporter	Transport and binding proteins		323139			GTACCTAATGATAC
138	3.68125e-109	108.434	PCC7120_chromo	323144	323017	323271	1547	upstream	REPRESSED	n.d.t.	alr0286	1	small heat shock protein	Cellular processes		323139			GTACCTAATGATAC
139	4.1343e-19	18.3836	PCC7120_chromo	325730	325576	325899	844	internal 5' end	n.d.t.	n.d.t.	alr0289	1	hypothetical protein	Hypothetical
140	4.05886e-177	176.392	PCC7120_chromo	328866	328751	328975	1932	internal	activated	activated	alr0290	1	similar to s-layer associated multidomain endoglucanase	Central metabolism
141	1.25542e-224	223.901	PCC7120_chromo	339348	339198	339484	1953	upstream	n.d.t.	activated	all0298	1	unknown protein	Hypothetical		339356			GTATTAATAAATAC
141	1.25542e-224	223.901	PCC7120_chromo	339348	339198	339484	1953	upstream	n.d.t.	n.d.t.	alr0299	1	ABC transporter, periplasmic polyamine-binding protein	Transport and binding proteins		339356			GTATTAATAAATAC
142	6.35318e-14	13.197	PCC7120_chromo	342538	342451	342609	1024	internal	n.d.t.	n.d.t.	alr0301	1	hypothetical protein	Hypothetical
143	2.71011e-107	106.567	PCC7120_chromo	344148	344037	344271	1874	internal	repressed	n.d.t.	alr0302	1	hypothetical protein	Hypothetical
144	2.50729e-22	21.6008	PCC7120_chromo	344667	344515	344776	1328	internal 5' end	n.d.t.	n.d.t.	alr0303	1	hypothetical protein	Hypothetical		344582			GTAAAAAATATTAC
145	1.34268e-36	35.872	PCC7120_chromo	345004	344920	345074	1622	internal 5' end	activated	activated	alr0304	2	unknown protein	Hypothetical
146	2.22949e-25	24.6518	PCC7120_chromo	345261	345185	345359	1428	internal	activated	activated	alr0304	2	unknown protein	Hypothetical
147	2.33595e-10	9.63154	PCC7120_chromo	351943	351873	352007	770	internal	activated	n.d.t.	alr0308	1	5-methyltetrahydrofolate--homocysteine S-methyltransferase	Amino acid biosynthesis
148	7.7205e-40	39.1124	PCC7120_chromo	361844	361748	361961	1154	internal	activated	n.d.t.	alr0318	1	carbon dioxide concentrating mechanism protein CcmK (CO2 fixation)	Central metabolism
149	4.20613e-30	29.3761	PCC7120_chromo	363024	362922	363114	835	internal	activated	repressed	all0320	1	sulfate transport system permease protein	Transport and binding proteins
150	2.50204e-14	13.6017	PCC7120_chromo	363767	363621	363941	1233	internal	n.d.t.	repressed	all0321	1	sulfate transport system permease protein	Transport and binding proteins
151	3.10463e-84	83.508	PCC7120_chromo	366282	366166	366396	1443	internal 3' end	activated	n.d.t.	all0323	3	serine/threonine kinase with two-component sensor domain	Regulatory functions
152	0	433.837	PCC7120_chromo	369528	369393	369665	3469	internal	activated	n.d.t.	all0323	3	serine/threonine kinase with two-component sensor domain	Regulatory functions		369513			GTGATTCTTGATAC
153	2.74414e-160	159.562	PCC7120_chromo	370657	370499	370803	2193	internal	activated	n.d.t.	all0323	3	serine/threonine kinase with two-component sensor domain	Regulatory functions
154	6.50782e-79	78.1866	PCC7120_chromo	373254	373144	373358	1539	internal	repressed	n.d.t.	all0325	1	hypothetical protein	Hypothetical
155	1.19442e-86	85.9228	PCC7120_chromo	374182	374041	374308	1658	internal	n.d.t.	n.d.t.	all0326	1	unknown protein	Hypothetical
156	4.99308e-279	278.302	PCC7120_chromo	381935	381806	382063	2991	internal	activated	n.d.t.	alr0331	1	hypothetical protein	Hypothetical
157	0	355.296	PCC7120_chromo	384875	384737	384990	3869	upstream	repressed	n.d.t.	all0333	1	hypothetical protein	Other categories		384912			GTAACATAGAATAC		repressor
158	8.11906e-75	74.0905	PCC7120_chromo	388898	388791	388987	1253	internal	n.d.t.	n.d.t.	asl0339	1	unknown protein	Hypothetical
159	6.52476e-53	52.1854	PCC7120_chromo	389945	389837	390062	1001	internal	n.d.t.	n.d.t.	alr0340	1	unknown protein	Hypothetical
160	1.61522e-92	91.7918	PCC7120_chromo	391196	391056	391340	1489	internal 5' end	n.d.t.	activated	all0341	1	unknown protein	Hypothetical
161	1.21052e-50	49.917	PCC7120_chromo	395263	395151	395377	1124	internal	activated	activated	alr0344	3	serine/threonine kinase	Regulatory functions
162	1.24258e-23	22.9057	PCC7120_chromo	395770	395640	395894	1384	internal 3' end	activated	activated	alr0344	3	serine/threonine kinase	Regulatory functions
163	4.70436e-13	12.3275	PCC7120_chromo	395970	395900	396058	1242	internal 3' end	activated	activated	alr0344	3	serine/threonine kinase	Regulatory functions
163	4.70436e-13	12.3275	PCC7120_chromo	395970	395900	396058	1242	upstream	n.d.t.	n.d.t.	all0345	2	transcriptional regulator	Regulatory functions
164	3.14142e-18	17.5029	PCC7120_chromo	396350	396261	396437	981	upstream	n.d.t.	n.d.t.	all0345	2	transcriptional regulator	Regulatory functions
165	1.7881e-201	200.748	PCC7120_chromo	401584	401447	401720	2153	internal 3' end	activated	n.d.t.	all0350	1	hypothetical protein	Hypothetical
166	3.57092e-59	58.4472	PCC7120_chromo	402434	402301	402569	1301	internal 3' end	n.d.t.	n.d.t.	all0351	1	unknown protein	Hypothetical
167	1.12135e-37	36.9503	PCC7120_chromo	409684	409576	409799	1134	internal	n.d.t.	n.d.t.	alr0354	1	serine/threonine kinase with two-component sensor domain	Regulatory functions
168	2.38234e-09	8.623	PCC7120_chromo	411598	411518	411693	853	internal	n.d.t.	n.d.t.	all0355	1	hypothetical protein	Hypothetical
169	3.4359e-77	76.464	PCC7120_chromo	415772	415634	415919	1894	internal	activated	n.d.t.	alr0359	1	unknown protein	Hypothetical
170	1.19449e-30	29.9228	PCC7120_chromo	420662	420427	420864	3026	internal	n.d.t.	activated	all0364	2	similar to prohormone convertase	Other categories
171	4.75702e-37	36.3227	PCC7120_chromo	422986	422865	423105	1405	upstream	n.d.t.	activated	all0364	2	similar to prohormone convertase	Other categories
172	9.7331e-93	92.0117	PCC7120_chromo	423386	423248	423515	1440	internal 5' end	n.d.t.	n.d.t.	alr0366	1	unknown protein	Hypothetical
173	1.7481e-148	147.757	PCC7120_chromo	429143	428998	429281	2320	internal	n.d.t.	n.d.t.	alr0367	1	unknown protein	Hypothetical
174	2.27211e-70	69.6436	PCC7120_chromo	433928	433746	434088	1748	internal	n.d.t.	n.d.t.	alr0370	1	unknown protein	Hypothetical
175	9.0916e-19	18.0414	PCC7120_chromo	435566	435461	435669	762	internal	activated	n.d.t.	all0371	2	probable integral membrane efflux protein	Other categories
176	1.25117e-141	140.903	PCC7120_chromo	436166	436028	436300	1603	upstream	activated	n.d.t.	all0371	2	probable integral membrane efflux protein	Other categories
177	4.3472e-21	20.3618	PCC7120_chromo	439790	439683	439913	990	internal	activated	n.d.t.	all0376	1	sucrose-phosphatase	Central metabolism
178	8.8339e-49	48.0538	PCC7120_chromo	444166	444063	444273	993	internal	activated	n.d.t.	alr0381	1	hypothetical protein	Hypothetical
179	1.07039e-07	6.97046	PCC7120_chromo	445718	445682	445761	718	upstream far	repressed	n.d.t.	alr0383	3	unknown protein	Hypothetical
180	2.07118e-12	11.6838	PCC7120_chromo	446364	446275	446471	936	upstream	repressed	n.d.t.	alr0383	3	unknown protein	Hypothetical
181	2.57008e-38	37.5901	PCC7120_chromo	447616	447429	447802	1173	downstream	repressed	n.d.t.	alr0383	3	unknown protein	Hypothetical
182	2.60093e-32	31.5849	PCC7120_chromo	448503	448377	448622	949	internal 3' end	activated	n.d.t.	all0384	1	hypothetical protein	Hypothetical
183	4.89733e-23	22.31	PCC7120_chromo	453082	452968	453192	799	internal	n.d.t.	activated	all0387	1	iron(III) ABC transporter, permease protein	Transport and binding proteins
184	8.26724e-55	54.0826	PCC7120_chromo	456704	456593	456820	1019	internal 3' end	n.d.t.	n.d.t.	all0390	1	hypothetical protein	Hypothetical
185	2.79567e-64	63.5535	PCC7120_chromo	458430	458292	458561	909	internal 3' end	n.d.t.	n.d.t.	all0391	1	hypothetical protein	Hypothetical
186	1.19723e-33	32.9218	PCC7120_chromo	460138	460036	460245	998	internal 5' end	n.d.t.	activated	all0392	1	probable monooxygenase	Other categories
187	9.25457e-64	63.0336	PCC7120_chromo	461036	460908	461156	1254	internal 5' end	repressed	n.d.t.	all0393	1	hypothetical protein	Hypothetical
188	7.2338e-75	74.1406	PCC7120_chromo	467022	466892	467168	1367	internal	activated	n.d.t.	alr0397	2	similar to ferric aerobactin receptor	Transport and binding proteins
189	7.7162e-42	41.1126	PCC7120_chromo	468419	468275	468572	931	internal	activated	n.d.t.	alr0397	2	similar to ferric aerobactin receptor	Transport and binding proteins
190	3.06382e-53	52.5137	PCC7120_chromo	472932	472803	473047	1071	internal 5' end	activated	n.d.t.	all0404	1	hypothetical protein	Hypothetical
191	5.67332e-28	27.2462	PCC7120_chromo	474472	474367	474591	822	internal	activated	n.d.t.	all0405	1	hypothetical protein	Hypothetical
192	1.37478e-32	31.8618	PCC7120_chromo	476131	476030	476243	1215	internal	n.d.t.	n.d.t.	all0406	1	unknown protein	Hypothetical
193	2.31391e-25	24.6357	PCC7120_chromo	479103	478983	479219	960	internal	n.d.t.	n.d.t.	all0408	1	carboxysome formation protein CcmA (CO2 fixation)	Photosynthesis and respiration
194	1.36061e-13	12.8663	PCC7120_chromo	481341	481219	481469	773	internal	activated	activated	all0410	1	tryptophan synthase beta subunit TrpB	Amino acid biosynthesis
195	8.06481e-218	217.093	PCC7120_chromo	482038	481891	482172	1992	internal	activated	activated	all0411	1	tryptophan synthase alpha chain; TrpA	Amino acid biosynthesis		482046			GTAACGCCTGTGAC
196	2.75459e-65	64.5599	PCC7120_chromo	488431	488297	488563	1160	internal 5' end	n.d.t.	n.d.t.	all0415	1	hypothetical protein	Hypothetical
197	8.24357e-96	95.0839	PCC7120_chromo	492931	492814	493048	1289	internal	n.d.t.	activated	all0419	1	hypothetical protein	Hypothetical
198	9.69611e-57	56.0134	PCC7120_chromo	493990	493887	494095	1314	internal	n.d.t.	activated	all0420	1	hypothetical protein	Hypothetical
199	4.70023e-18	17.3279	PCC7120_chromo	503040	502957	503139	1012	internal	activated	activated	all0427	1	acetolactate synthase large subunit; IlvB	Amino acid biosynthesis
200	1.65904e-88	87.7801	PCC7120_chromo	504628	504497	504747	1442	internal 5' end	activated	n.d.t.	alr0428	1	two-component sensor histidine kinase	Regulatory functions
201	2.05165e-35	34.6879	PCC7120_chromo	510960	510857	511054	756	internal	activated	ACTIVATED	all0432	2	hypothetical protein	Hypothetical	14
202	0	918.598	PCC7120_chromo	512376	512269	512487	5459	upstream	activated	ACTIVATED	all0432	2	hypothetical protein	Hypothetical	14	512407	-	TTCAACGTAGCATCTATTACATTTTT	GTAGCATCTATTAC	*ATTTTTTCAGATTCAATGCAGATATACTTCCGTTA	activator
203	2.08608e-49	48.6807	PCC7120_chromo	515508	515371	515645	1395	internal	activated	n.d.t.	alr0436	1	hypothetical protein	Hypothetical
204	1.44395e-87	86.8404	PCC7120_chromo	516652	516560	516746	921	internal	ACTIVATED	activated	all0438	1	serine/threonine kinase with WD-40 repeat	Regulatory functions
205	2.44384e-119	118.612	PCC7120_chromo	519901	519784	520026	1825	upstream	n.d.t.	activated	alr0440	2	hypothetical protein	Hypothetical	12,31	519903	+	CATAACGTGTTTTCAGTTACAGTTAT	GTGttttcagtTAC	*AGTTATGCCAGATGCAATTAAGCCACAATGTTGATTA	activator
206	4.11225e-08	7.38592	PCC7120_chromo	520941	520813	521095	838	internal	n.d.t.	activated	alr0440	2	hypothetical protein	Hypothetical	14
207	6.00967e-125	124.221	PCC7120_chromo	530918	530804	531034	1472	internal 3' end	n.d.t.	n.d.t.	alr0447	1	ABC transporter, ATP-binding protein	Transport and binding proteins
208	6.70077e-149	148.174	PCC7120_chromo	533971	533852	534090	1657	internal	activated	n.d.t.	alr0451	1	hypothetical protein	Hypothetical		533973			GTAGCTATTGATAC
209	8.30121e-63	62.0809	PCC7120_chromo	535000	534840	535160	1458	internal	activated	n.d.t.	alr0452	1	hypothetical protein	Hypothetical
210	1.83976e-40	39.7352	PCC7120_chromo	536224	536101	536359	996	internal 3' end	activated	n.d.t.	all0453	1	cobalamin biosynthesis precorrin-3 methylase	Biosynthesis of cofactors, prosthetic groups, and carriers
211	6.9511e-17	16.1579	PCC7120_chromo	543592	543427	543729	1103	internal	n.d.t.	repressed	all0458	1	hypothetical protein	Hypothetical
212	1.52148e-18	17.8177	PCC7120_chromo	549658	549508	549822	958	internal	n.d.t.	n.d.t.	all0462	2	hypothetical protein	Hypothetical
213	2.1275e-42	41.6721	PCC7120_chromo	551664	551569	551759	886	upstream	n.d.t.	n.d.t.	all0462	2	hypothetical protein	Hypothetical
214	4.81801e-68	67.3171	PCC7120_chromo	559513	559420	559620	1221	internal	activated	n.d.t.	all0469	2	unknown protein	Hypothetical
215	3.36026e-34	33.4736	PCC7120_chromo	560227	560153	560318	936	internal 5' end	activated	n.d.t.	all0469	2	unknown protein	Hypothetical
216	3.10668e-306	319.508	PCC7120_chromo	560713	560574	560847	2892	internal 3' end	n.d.t.	n.d.t.	all0471	1	unknown protein	Hypothetical		560729			GTGACAGCAATTAC
217	3.18182e-41	40.4973	PCC7120_chromo	565969	565836	566125	1127	internal	activated	activated	all0475	1	probable short-chain dehydrogenase	Other categories
218	1.39294e-112	111.856	PCC7120_chromo	567020	566886	567141	1543	internal	activated	n.d.t.	all0476	1	hypothetical protein	Hypothetical
219	6.69684e-27	26.1741	PCC7120_chromo	568717	568654	568818	736	internal 3' end	activated	activated	all0478	2	WD-40 repeat protein	Regulatory functions
220	1.16501e-20	19.9337	PCC7120_chromo	574420	574313	574517	926	upstream	activated	activated	all0478	2	WD-40 repeat protein	Regulatory functions
221	8.27968e-61	60.082	PCC7120_chromo	575428	575323	575553	924	internal 5' end	n.d.t.	activated	alr0480	1	hypothetical protein	Hypothetical		575416			GTAACTGCTACAAC
222	0	971.804	PCC7120_chromo	576524	576404	576642	5397	internal	activated	n.d.t.	all0481	1	unknown protein	Hypothetical		576515			GTGCTGCTTGATAC
223	1.31785e-109	108.88	PCC7120_chromo	577684	577556	577810	1502	internal 5' end	n.d.t.	n.d.t.	alr0483	2	GTP binding protein	Regulatory functions
224	1.80309e-273	272.744	PCC7120_chromo	578509	578385	578633	1663	internal	n.d.t.	n.d.t.	alr0483	2	GTP binding protein	Regulatory functions		578534			GGAAGCGCGGCTAC
225	0	422.42	PCC7120_chromo	580264	580144	580383	2499	upstream far	activated	activated	asr0485	1	regulatory factor PipX	Regulatory functions	14,23	580245	+	AAAACTGTAGCAATGCAGACTGTTGT	GTAGCAATGCAGAC	*TGTTGTTAGGAACAGTTATTAGGAGAATGCGCCTG	activator
226	0	675.019	PCC7120_chromo	581924	581787	582063	5055	upstream far	activated	n.d.t.	alr0487	1	hypothetical protein	Hypothetical	12,31	581922	+	ATAGCAGTAGTAGATGCTACAAATAG	GTAgtagatgcTAC	*AAATAGCGATAAAATTAATAGGCTATTTGCCCTTAG	activator
227	9.59865e-34	33.0178	PCC7120_chromo	582924	582801	583037	821	internal	n.d.t.	n.d.t.	alr0488	1	pyrroline-5-carboxylate reductase	Amino acid biosynthesis
228	5.85342e-08	7.23259	PCC7120_chromo	583804	583723	583842	562	internal 5' end	n.d.t.	n.d.t.	alr0489	1	putative helicase	Other categories
229	5.96987e-45	44.224	PCC7120_chromo	591819	591690	591953	1281	internal 5' end	activated	n.d.t.	all0495	1	unknown protein	Hypothetical
230	1.13915e-14	13.9434	PCC7120_chromo	593230	593166	593331	927	internal 3' end	activated	n.d.t.	all0497	1	unknown protein	Hypothetical
231	5.28362e-152	151.277	PCC7120_chromo	594716	594599	594829	1433	internal	n.d.t.	n.d.t.	all0498	1	DegT/DnrJ/EryC1/StrS family	Translation
232	4.47821e-08	7.3489	PCC7120_chromo	605240	605153	605331	558	upstream	activated		trnV-UAC(1)	1	tRNA-Val(TAC)	Translation
233	1.08295e-17	16.9654	PCC7120_chromo	608976	608751	609177	966	upstream	n.d.t.	activated	asr0516	1	hypothetical protein	Hypothetical		608739			GTTCTTCTGTTTAC
234	1.09682e-25	24.9599	PCC7120_chromo	609496	609361	609630	929	internal	activated	n.d.t.	alr0517	1	fructokinase	Central metabolism
235	1.67206e-21	20.7767	PCC7120_chromo	612242	612156	612338	985	internal	activated	n.d.t.	alr0520	1	uroporphyrin-III C-methyltransferase	Biosynthesis of cofactors, prosthetic groups, and carriers
236	9.15576e-258	257.038	PCC7120_chromo	612862	612726	612989	2972	internal	n.d.t.	n.d.t.	all0521	1	two-component response regulator, heterocyst pattern formation protein PatA	Regulatory functions		612878			GTAACACCAATTAC
237	1.99493e-49	48.7001	PCC7120_chromo	614026	613883	614159	1321	upstream	repressed	n.d.t.	alr0522	1	probable pseudouridine synthase	Translation	12	613846			GTTCAGCAATTTAC
238	5.31329e-37	36.2746	PCC7120_chromo	617490	617391	617584	1062	upstream	REPRESSED	REPRESSED	alr0525	1	phycoerythrocyanin-associated rod linker protein PecC	Photosynthesis and respiration
239	8.11676e-17	16.0906	PCC7120_chromo	621067	620901	621224	748	internal	repressed	repressed	alr0528	1	phycocyanin beta chain; CpcB	Photosynthesis and respiration
240	1.80276e-07	6.74406	PCC7120_chromo	622806	622739	622871	696	upstream	repressed	repressed	asr0531	1	rod-capping linker polypeptide; CpcD	Cell envelope
241	1.22603e-20	19.9115	PCC7120_chromo	623900	623792	624011	792	internal	repressed	repressed	alr0532	1	phycocyanobilin lyase alpha subunit; CpcE	Photosynthesis and respiration
242	4.85823e-31	30.3135	PCC7120_chromo	627834	627741	627928	1005	internal	n.d.t.	repressed	alr0537	1	phycobilisome rod-core linker protein cpcG	Photosynthesis and respiration
243	3.98531e-25	24.3995	PCC7120_chromo	629502	629412	629567	795	internal	repressed	n.d.t.	all0539	1	hypothetical protein	Hypothetical
244	5.78564e-98	97.2376	PCC7120_chromo	635386	635259	635515	2120	upstream close	n.d.t.	activated	all0542	1	two-component sensor histidine kinase	Regulatory functions		635387			GTTTTTATAGATAC
245	1.0983e-06	5.95928	PCC7120_chromo	638097	638027	638156	682	internal 5' end	activated	activated	alr0546	1	two-component sensor histidine kinase	Regulatory functions
246	7.03096e-13	12.153	PCC7120_chromo	643005	642888	643092	436	internal 3' end	activated	repressed	alr0548	1	serine/threonine kinase	Regulatory functions
247	1.13754e-29	28.944	PCC7120_chromo	643483	643358	643666	830	internal	repressed	repressed	alr0549	1	hypothetical protein	Hypothetical
248	1.10051e-63	62.9584	PCC7120_chromo	644218	644067	644355	1711	internal 5' end	repressed	n.d.t.	asl0551	1	unknown protein	Hypothetical
249	2.57398e-134	133.589	PCC7120_chromo	659089	658962	659219	1507	internal 3' end	n.d.t.	n.d.t.	alr0564	1	hypothetical protein	Hypothetical	14	659123	-	GGAAATGTCGCGTTAATTACAGCCAA	GTCGCGTTAATTAC	*AGCCAATGCTCCTGGTGGCATGAGAGATTTATCTGTG	activator of an antisense TSP
250	1.24106e-100	99.9062	PCC7120_chromo	663540	663421	663658	1533	internal 3' end	activated	n.d.t.	alr0568	1	unknown protein	Hypothetical
251	3.84665e-131	130.415	PCC7120_chromo	666992	666877	667112	1730	internal 5' end	activated	repressed	alr0573	1	cyanophycin synthetase; CphA	Nitrogen metabolism		666964			GTGTAAAACCGTAC
252	3.49638e-20	19.4564	PCC7120_chromo	671486	671379	671581	1199	internal 3' end	activated	activated	all0578	1	replicative DNA helicase; DnaB	DNA replication, recombination, and repair
253	2.14047e-111	110.669	PCC7120_chromo	675012	674905	675132	1392	internal	repressed	n.d.t.	all0580	1	putative glyoxalase II	Central metabolism		674987			GTGTATTCGTGAGC
254	7.47963e-16	15.1261	PCC7120_chromo	677593	677497	677726	850	upstream	n.d.t.	repressed	alr0583	2	ABC transporter, ATP-binding protein	Transport and binding proteins
255	2.96176e-41	40.5285	PCC7120_chromo	678959	678861	679061	1178	internal	n.d.t.	repressed	alr0583	2	ABC transporter, ATP-binding protein	Transport and binding proteins
256	7.56863e-10	9.12098	PCC7120_chromo	686354	686289	686410	927	internal	n.d.t.	repressed	alr0590	1	transposase	Other categories
257	1.39321e-69	68.856	PCC7120_chromo	696041	695947	696158	1624	upstream	n.d.t.	n.d.t.	alr0599	1	1-deoxy-xylulose 5-phosphate synthase	Central metabolism	14	695986	+	AAAAATGAATCTAATTACACTTTTTC	GAATCTAATTACAC	*TTTTTCAAGTAATTTTGCGGTGTAGGTTATAAAGCA	activator
258	4.24277e-19	18.3724	PCC7120_chromo	699530	699378	699656	1228	internal	activated	n.d.t.	all0601	1	nitrate assimilation regulatory protein CnaT	Nitrogen metabolism
259	2.57102e-22	21.5899	PCC7120_chromo	700852	700792	700965	1267	internal	ACTIVATED	activated	all0602	2	nitrogen assimilation transcriptional activator; NtcB	Nitrogen metabolism
260	0	2698.9	PCC7120_chromo	701262	701137	701391	13968	upstream close	activated	activated	all0602	2	nitrogen assimilation transcriptional activator; NtcB	Nitrogen metabolism	12,14,30	701297	-	AAAGCTGTAACAAAATCTACCAAATT	GTAACAAAATCTAC	*CAAATTGGGGAGCAAAATCAGCTAACTTAATTGAA	activator
261	8.77104e-32	31.0569	PCC7120_chromo	702958	702858	703078	854	internal	n.d.t.	repressed	all0605	1	nitrate assimilation regulatory protein NirB	Nitrogen metabolism
262	0	1927.75	PCC7120_chromo	704172	704040	704304	10196	upstream	ACTIVATED	REPRESSED	alr0607	1	nitrite reductase; NirA	Nitrogen metabolism	12,14,32	704169	+	AATTTTGTAGCTACTTATACTATTTT	GTAGCTACTTATAC	*TATTTTACCTGAGATCCCGACATAACCTTAGAAGTA	activator
263	3.47733e-39	38.4588	PCC7120_chromo	717648	717518	717773	988	internal	n.d.t.	n.d.t.	alr0617	1	hypothetical protein	Hypothetical
264	4.07234e-79	78.3902	PCC7120_chromo	727126	727019	727236	1351	upstream close	activated	n.d.t.	all0626	1	H+/Ca2+ exchanger	Transport and binding proteins		727116			GTTGACAATCAGAC
265	1.02664e-79	78.9886	PCC7120_chromo	727528	727406	727659	1317	upstream	activated	repressed	alr0627	1	unknown protein	Hypothetical
266	1.80621e-126	125.743	PCC7120_chromo	735870	735757	735985	1518	internal	REPRESSED	n.d.t.	all0635	1	phosphoenolpyruvate synthase	Central metabolism
267	0	681.661	PCC7120_chromo	744450	744334	744562	4318	internal 5' end	REPRESSED	n.d.t.	all0641	1	hypothetical protein	Hypothetical		744454			GTAACCCACGATAC		repressor
268	0	978.334	PCC7120_chromo	748768	748637	748893	6146	upstream far	ACTIVATED	n.d.t.	alr0645	1	hypothetical protein	Hypothetical		748770			GTAATGGGGAATAC		activator?
269	1.29557e-31	30.8875	PCC7120_chromo	751595	751476	751718	1435	internal 3' end	n.d.t.	n.d.t.	all0648	1	probable anti-sigma factor antagonist	Transcription
270	2.40422e-12	11.619	PCC7120_chromo	753966	753867	754031	1087	internal 5' end	activated	n.d.t.	alr0651	1	unknown protein	Hypothetical
271	3.4147e-63	62.4666	PCC7120_chromo	757968	757858	758074	1347	internal 5' end	n.d.t.	n.d.t.	alr0655	1	hypothetical protein	Hypothetical
272	5.09523e-118	117.293	PCC7120_chromo	759063	758961	759167	1270	internal	activated	n.d.t.	alr0656	1	Na+/H+ antiporter	Transport and binding proteins
273	3.20088e-41	40.4947	PCC7120_chromo	762108	762001	762219	1160	internal 5' end	activated	activated	alr0658	1	UDP-glucose dehydrogenase	Central metabolism
274	7.42525e-194	193.129	PCC7120_chromo	774133	774037	774240	1516	upstream far	n.d.t.	n.d.t.	all0665	1	unknown protein	Hypothetical
275	1.80263e-257	256.744	PCC7120_chromo	778732	778623	778849	2665	internal	activated	n.d.t.	alr0669	1	unknown protein	Hypothetical	14	778718	+	CCAGAGGTAAACAGAGATACAACATT	GTAAACAGAGATAC	*AACATTGTGTATATTGAAGGTGCTAACGCTGATGGTG	activator of an internal TSP
276	4.64099e-07	6.33339	PCC7120_chromo	780891	780824	780955	1034	upstream	activated	n.d.t.	alr0671	1	WD-repeat protein	Regulatory functions
277	6.27457e-153	152.202	PCC7120_chromo	781950	781831	782065	1846	upstream	ACTIVATED	n.d.t.	alr0672	1	similar to vanadium chloroperoxidase	Hypothetical
278	1.06263e-70	69.9736	PCC7120_chromo	785602	785507	785718	1441	upstream	ACTIVATED	n.d.t.	all0687C	1	[NiFe] uptake hydrogenase large subunit, Cend fragment (hupL3')	Hydrogenase					?
278	1.06263e-70	69.9736	PCC7120_chromo	785602	785507	785718	1441	upstream	ACTIVATED	n.d.t.	alr0677	2	hupL element site-specific recombinase XisC	Hydrogenase					?
279	7.46457e-114	113.127	PCC7120_chromo	786005	785883	786115	1437	internal	ACTIVATED	n.d.t.	alr0677	2	hupL element site-specific recombinase XisC	Hydrogenase
280	1.28205e-11	10.8921	PCC7120_chromo	789957	789872	790082	1217	internal 5' end	activated	n.d.t.	alr0683	1	hypothetical protein	Hypothetical
281	9.2455e-219	218.034	PCC7120_chromo	792706	792587	792837	2539	internal	n.d.t.	n.d.t.	alr0685	1	unknown protein	Hypothetical
282	1.60496e-132	131.795	PCC7120_chromo	797439	797314	797564	1526	internal	ACTIVATED	n.d.t.	asr0690	1	unknown protein	Hypothetical
283	2.29231e-73	72.6397	PCC7120_chromo	798929	798818	799031	1183	internal	ACTIVATED	n.d.t.	alr0692	1	similar to NifU protein	Heterocyst differentiation and function
284	2.71448e-16	15.5663	PCC7120_chromo	801084	800942	801270	906	internal	activated	activated	alr0694	2	hydrogenase maturation protein HypF	Hydrogenase
285	6.10058e-139	138.215	PCC7120_chromo	802115	801968	802265	1780	internal	activated	activated	alr0694	2	hydrogenase maturation protein HypF	Hydrogenase
286	1.15216e-74	73.9385	PCC7120_chromo	803104	802999	803214	1084	internal 5' end	activated	activated	asr0695	1	hydrogenase expression/formation protein HypC	Hydrogenase
287	1.9288e-27	26.7147	PCC7120_chromo	803548	803446	803653	711	internal 5' end	activated	n.d.t.	alr0696	1	hydrogenase expression/formation protein HypD	Hydrogenase
288	0	503.445	PCC7120_chromo	805357	805225	805489	3401	internal	activated	activated	alr0698	1	hydrogenase expression/formation protein HupE	Hydrogenase		805355			GTGACTGGTGACAC		?
289	8.90231e-59	58.0505	PCC7120_chromo	807604	807484	807719	1445	upstream	activated	activated	alr0702	1	serine proteinase	Translation
290	1.51391e-240	239.82	PCC7120_chromo	809776	809651	809900	2333	upstream	n.d.t.	activated	alr0704	2	unknown protein	Hypothetical
291	2.19553e-115	114.658	PCC7120_chromo	811524	811401	811630	1698	internal	n.d.t.	activated	alr0704	2	unknown protein	Hypothetical		811527			GTAAATGCTGATAC
292	6.93063e-31	30.1592	PCC7120_chromo	812483	812395	812587	902	internal	n.d.t.	n.d.t.	all0706	1	probable amidase	Other categories
293	0	3663.48	PCC7120_chromo	815536	815417	815662	19953	upstream	activated	activated	alr0709	3	serine/threonine kinase with two-component sensor domain (iron-responsive), pkn41	Regulatory functions	25	815545		AAAATGGTATAAATTTTTACATTTGT	GTATAAATTTTTAC
294	1.84578e-95	94.7338	PCC7120_chromo	816168	816025	816309	1732	internal	activated	activated	alr0709	3	serine/threonine kinase with two-component sensor domain (iron-responsive), pkn41	Regulatory functions
295	2.32132e-70	69.6343	PCC7120_chromo	817932	817785	818052	1503	internal	activated	activated	alr0709	3	serine/threonine kinase with two-component sensor domain (iron-responsive), pkn41	Regulatory functions
296	5.22076e-301	300.282	PCC7120_chromo	825273	825138	825410	2717	internal	repressed	n.d.t.	alr0710	2	serine/threonine kinase with two-component sensor domain, pkn42	Regulatory functions	25	825290			GTTGCAGAGAATAC
297	7.36071e-10	9.13308	PCC7120_chromo	826708	826611	826787	1022	downstream	activated	n.d.t.	all0711	1	unknown protein	Hypothetical		826705			GTCATTTTTGCTAC
297	7.36071e-10	9.13308	PCC7120_chromo	826708	826611	826787	1022	downstream	repressed	n.d.t.	alr0710	2	serine/threonine kinase with two-component sensor domain, pkn42	Regulatory functions		826705			GTCATTTTTGCTAC
298	3.14861e-24	23.5019	PCC7120_chromo	829764	829682	829869	1091	upstream	n.d.t.	n.d.t.	all0712	1	unknown protein	Hypothetical
299	9.29005e-20	19.032	PCC7120_chromo	831140	831023	831254	1042	internal	activated	n.d.t.	all0713	1	1,4-alpha-glucan branching enzyme; GlgB	Central metabolism
300	4.16263e-66	65.3806	PCC7120_chromo	834710	834557	834855	1492	internal	activated	n.d.t.	alr0717	1	hypothetical protein	Hypothetical
301	5.15613e-225	224.288	PCC7120_chromo	844504	844366	844650	2016	internal	n.d.t.	activated	all0726	1	unknown protein	Hypothetical
302	6.81463e-45	44.1666	PCC7120_chromo	846662	846565	846756	1180	internal	activated	activated	alr0728	1	hypothetical protein	Hypothetical
303	0	556.651	PCC7120_chromo	847241	847121	847360	3430	internal 3' end	n.d.t.	activated	all0729	1	two-component hybrid sensor and regulator	Regulatory functions		847244			GTAGTGTAGATAAC		?
304	8.31482e-175	174.08	PCC7120_chromo	852146	852025	852272	1921	upstream	REPRESSED	n.d.t.	alr0730	1	hypothetical protein	Hypothetical		852147			GTTACATAAATGAC
305	1.90227e-68	67.7207	PCC7120_chromo	864561	864459	864682	954	internal 3' end	n.d.t.	n.d.t.	all0743	2	adenylate cyclase; CyaD	Purines, pyrimidines, nucleosides, and nucleotides
306	2.9405e-161	160.532	PCC7120_chromo	866181	866071	866283	2782	upstream	n.d.t.	n.d.t.	all0743	2	adenylate cyclase; CyaD	Purines, pyrimidines, nucleosides, and nucleotides		866188			GTCTTGGGTTATAC
306	2.9405e-161	160.532	PCC7120_chromo	866181	866071	866283	2782	upstream	ACTIVATED	activated	alr0744	2	unknown protein	Hypothetical		866188			GTCTTGGGTTATAC
307	6.08711e-88	87.2156	PCC7120_chromo	867498	867394	867598	1193	internal	ACTIVATED	activated	alr0744	2	unknown protein	Hypothetical
308	8.05742e-68	67.0938	PCC7120_chromo	869400	869285	869496	1415	internal 5' end	n.d.t.	n.d.t.	all0746	1	hypothetical protein	Hypothetical
309	5.29813e-87	86.2759	PCC7120_chromo	877012	876882	877144	1333	internal	n.d.t.	n.d.t.	alr0758	1	unknown protein	Hypothetical
310	8.29005e-92	91.0814	PCC7120_chromo	878815	878681	878950	1448	internal	n.d.t.	ACTIVATED	all0759	2	WD-repeat containing protein	Regulatory functions
311	1.14198e-88	87.9423	PCC7120_chromo	881106	880984	881234	1344	internal 5' end	n.d.t.	ACTIVATED	all0759	2	WD-repeat containing protein	Regulatory functions
312	2.72877e-24	23.564	PCC7120_chromo	884204	884045	884360	1073	internal	REPRESSED	n.d.t.	alr0762	1	hydrogenase chain U; HoxU	Hydrogenase
313	8.74121e-33	32.0584	PCC7120_chromo	889904	889776	889986	994	internal 5' end	n.d.t.	n.d.t.	all0768	1	hypothetical protein	Hypothetical
314	3.36521e-41	40.473	PCC7120_chromo	890521	890415	890620	932	internal	repressed	activated	all0769	2	acetyl-CoA synthetase	Other categories
315	4.95636e-32	31.3048	PCC7120_chromo	892766	892713	892860	835	upstream	repressed	activated	all0769	2	acetyl-CoA synthetase	Other categories
316	2.62669e-76	75.5806	PCC7120_chromo	895346	895223	895466	1654	upstream far	n.d.t.	n.d.t.	all0771	2	4-hydroxyphenylpyruvate dioxygenase	Central metabolism		895344			GTAATTGAAGCTAC
317	2.26261e-55	54.6454	PCC7120_chromo	895619	895508	895770	1085	upstream far	n.d.t.	n.d.t.	all0771	2	4-hydroxyphenylpyruvate dioxygenase	Central metabolism
318	1.31435e-40	39.8813	PCC7120_chromo	899808	899683	899929	1309	internal 5' end	n.d.t.	n.d.t.	alr0776	1	hypothetical protein	Hypothetical		899820			GTTACAATCTTTAC
319	0	3192.18	PCC7120_chromo	902949	902825	903070	16661	upstream close	n.d.t.	n.d.t.	all0778	1	similar to serine protease inhibitor	Regulatory functions		902941		ATTTTAGTATCAGGCACTACTGTTTT	GTAGCCATGAATAC
320	1.23991e-93	92.9066	PCC7120_chromo	903415	903310	903500	2580	upstream	n.d.t.	n.d.t.	asl0779	1	unknown protein	Hypothetical		903388			GTATTTTAGACTAC		repressor
320	1.23991e-93	92.9066	PCC7120_chromo	903415	903310	903500	2580	internal	n.d.t.	repressed	asr0780	1	unknown protein	Hypothetical		903388			GTATTTTAGACTAC
321	1.68567e-110	109.773	PCC7120_chromo	903742	903645	903842	2022	internal	repressed	n.d.t.	all0781	1	hypothetical protein	Hypothetical
322	0	1061.11	PCC7120_chromo	905252	905139	905356	8267	upstream close	repressed	n.d.t.	alr0782	2	ribulose-phosphate 3-epimerase (pentose phosphate pathway)	Central metabolism		905239			GTTACAATGCTTAC		repressor
323	0	795.206	PCC7120_chromo	905588	905489	905693	7440	internal	repressed	n.d.t.	alr0782	2	ribulose-phosphate 3-epimerase (pentose phosphate pathway)	Central metabolism		905576			GAACATAACGCTTC		repressor?
324	6.41391e-119	118.193	PCC7120_chromo	907244	907139	907362	1173	upstream	n.d.t.	n.d.t.	all0783	1	hypothetical protein	Hypothetical		907227			GTATAACGAATTAC		repressor
325	4.53914e-153	152.343	PCC7120_chromo	912176	912059	912286	1532	upstream	activated	n.d.t.	alr0790	1	hypothetical protein	Hypothetical		912153			GTAGTAAATTTTAC
326	1.03187e-15	14.9864	PCC7120_chromo	914468	914377	914545	919	internal	n.d.t.	n.d.t.	alr0791	2	outer membrane secretion protein	Cell envelope
327	6.30999e-48	47.2	PCC7120_chromo	916618	916499	916729	1339	internal 3' end	n.d.t.	n.d.t.	alr0791	2	outer membrane secretion protein	Cell envelope
328	1.07567e-35	34.9683	PCC7120_chromo	918485	918381	918570	792	internal	n.d.t.	n.d.t.	all0794	1	hypothetical protein	Hypothetical
329	1.4314e-12	11.8442	PCC7120_chromo	920010	919914	920095	948	upstream	n.d.t.	n.d.t.	asl0795	1	hypothetical protein	Hypothetical
330	8.04908e-71	70.0943	PCC7120_chromo	921780	921670	921888	1356	upstream	n.d.t.	n.d.t.	all0796	1	unknown protein	Hypothetical
331	4.90151e-266	265.31	PCC7120_chromo	930059	929932	930197	2234	internal 3' end	activated	repressed	alr0803	1	hypothetical protein	Hypothetical		930026			GTATTCAAGAATAC
331	4.90151e-266	265.31	PCC7120_chromo	930059	929932	930197	2234	upstream	n.d.t.	repressed	alr0804	1	unknown protein	Hypothetical
332	3.05663e-59	58.5148	PCC7120_chromo	931060	930926	931180	1251	internal 5' end	n.d.t.	n.d.t.	alr0805	1	hypothetical protein	Hypothetical
333	8.06125e-35	34.0936	PCC7120_chromo	936975	936834	937151	1161	upstream close	activated	n.d.t.	alr0811	1	unknown protein	Hypothetical
334	1.286e-79	78.8908	PCC7120_chromo	940385	940264	940515	1238	upstream	activated	n.d.t.	alr0813	1	hypothetical protein	Hypothetical
334	1.286e-79	78.8908	PCC7120_chromo	940385	940264	940515	1238	internal 3' end	activated	n.d.t.	asl0814	1	unknown protein	Hypothetical
335	9.05074e-42	41.0433	PCC7120_chromo	941303	941163	941435	1347	internal	activated		alr0816	1	hypothetical protein	Hypothetical
336	0	378.342	PCC7120_chromo	942722	942598	942835	2937	upstream	activated	activated	alr0819	1	invertase, invB	Heterocyst differentiation and function	52	942773	+	GAGATTGTAATTATTCATATTGCATA	GTAATTATTCATAT	*TGCATATTTTCACAAAAAGTTATAAATTATTAATTTG	activator
337	2.48169e-41	40.6053	PCC7120_chromo	947004	946889	947114	1340	upstream	n.d.t.	n.d.t.	asl0822	1	hypothetical protein	Hypothetical
338	0	887.123	PCC7120_chromo	950138	950017	950266	5578	internal	activated	n.d.t.	all0824	1	two-component hybrid sensor and regulator	Regulatory functions		950115			GTATTAGTTGTTAC		?
339	0	329.616	PCC7120_chromo	954336	954216	954458	2455	internal 3' end	n.d.t.	activated	alr0828	1	unknown protein	Hypothetical		954347			GTCTCCTTTACTAC		?
340	4.98999e-47	46.3019	PCC7120_chromo	954990	954867	955111	1398	downstream	n.d.t.	n.d.t.	asl0829	1	hypothetical protein	Hypothetical
341	3.16462e-41	40.4997	PCC7120_chromo	955575	955445	955682	1255	downstream			trnF-GAA(1)	1	tRNA-Phe(GAA)	Translation
342	4.13362e-72	71.3837	PCC7120_chromo	956847	956740	956940	1245	upstream far	n.d.t.	n.d.t.	all0830	1	ABC transporter permease protein	Transport and binding proteins		956837			GTAAGTAGTATTAC
342	4.13362e-72	71.3837	PCC7120_chromo	956847	956740	956940	1245	upstream	repressed	n.d.t.	alr0831	1	transcriptional regulator, smtB homolog	Regulatory functions		956837			GTAAGTAGTATTAC
343	4.53885e-90	89.3431	PCC7120_chromo	971496	971355	971617	1438	upstream	n.d.t.	n.d.t.	asl0845	1	hypothetical protein	Hypothetical		971501			GTGTTGATAGCTAC
343	4.53885e-90	89.3431	PCC7120_chromo	971496	971355	971617	1438	downstream	repressed	n.d.t.	asl0846	1	photosystem II protein PsbH	Photosynthesis and respiration		971501			GTGTTGATAGCTAC
344	9.02154e-108	107.045	PCC7120_chromo	977252	977112	977388	1689	internal 3' end	n.d.t.	activated	all0850	1	putative acyltransferase	Hypothetical
345	4.36687e-21	20.3598	PCC7120_chromo	979245	979167	979331	685	downstream	repressed		trnE-UUC	1	tRNA-Glu(TTC)	Translation
346	6.05315e-54	53.218	PCC7120_chromo	982330	982201	982440	1091	upstream	activated	n.d.t.	all0853	1	two-component sensor histidine kinase	Regulatory functions
347	3.59755e-199	198.444	PCC7120_chromo	992326	992216	992438	2147	upstream	activated	n.d.t.	all0862	1	transcriptional regulator; CmpR	Regulatory functions	42	992312	-	GTGCAAGTATTCAGTGATACTAGTCT	GTATTCAGTGATAC	*TAGTCTTA
348	1.4235e-33	32.8466	PCC7120_chromo	998038	997957	998118	778	internal 5' end	activated	n.d.t.	alr0869	1	NADH dehydrogenase subunit 5	Photosynthesis and respiration
349	9.46865e-73	72.0237	PCC7120_chromo	1000061	999921	1000198	1406	internal 5' end	activated	n.d.t.	alr0870	1	NADH dehydrogenase subunit 4	Photosynthesis and respiration
350	2.83349e-296	309.548	PCC7120_chromo	1009058	1008924	1009190	2566	internal	ACTIVATED	n.d.t.	alr0874	1	nitrogenase reductase; NifH2	Heterocyst differentiation and function		1009058			GTAACAGCCGTAAC
351	4.70054e-30	29.3279	PCC7120_chromo	1010714	1010587	1010841	1003	internal	activated	repressed	all0875	1	probable alpha-glucanotransferase	Other categories
352	6.2064e-23	22.2072	PCC7120_chromo	1012692	1012509	1012827	935	internal 3' end	n.d.t.	n.d.t.	all0878	2	probable acetyltransferase	Other categories
353	7.95742e-75	74.0992	PCC7120_chromo	1013586	1013479	1013686	1480	upstream	n.d.t.	n.d.t.	all0878	2	probable acetyltransferase	Other categories
354	1.08369e-08	7.9651	PCC7120_chromo	1014076	1014014	1014176	812	internal	n.d.t.	activated	all0879	1	alcohol dehydrogenase	Other categories
355	7.09962e-88	87.1488	PCC7120_chromo	1014499	1014398	1014601	1549	upstream	n.d.t.	activated	alr0880	1	oligopeptidase A	Translation		1014492			GTAATTAGTATTAC		function?
356	6.769e-40	39.1695	PCC7120_chromo	1024034	1023952	1024124	1193	internal	n.d.t.	activated	all0886	1	serine/threonine kinase with two-component sensor domain	Regulatory functions
357	3.50435e-43	42.4554	PCC7120_chromo	1027994	1027881	1028081	967	internal 3' end	n.d.t.	n.d.t.	all0889	1	hypothetical protein	Hypothetical
358	1.40421e-61	60.8526	PCC7120_chromo	1031358	1031246	1031486	1089	upstream	n.d.t.	repressed	alr0893	1	hypothetical protein	Hypothetical	12	1031353			GTGCCAGCATAATC
358	1.40421e-61	60.8526	PCC7120_chromo	1031358	1031246	1031486	1089	internal 3' end	n.d.t.	repressed	alr0892	1	hypothetical protein	Hypothetical
359	3.81906e-67	66.418	PCC7120_chromo	1039996	1039902	1040092	1148	internal	n.d.t.	activated	alr0900	1	serine/threonine kinase with two-component sensor domain	Regulatory functions
360	0	363.032	PCC7120_chromo	1045658	1045527	1045787	2701	internal 5' end	activated	n.d.t.	all0903	1	putative thiosulfate sulfurtransferase	Other categories		1045662			GTATCGATAATAAC
361	0	981.556	PCC7120_chromo	1047400	1047272	1047534	6851	internal 3' end	n.d.t.	n.d.t.	alr0904	1	hypothetical protein	Hypothetical		1047395			GTATCGGCTGCAAC		?
361	0	981.556	PCC7120_chromo	1047400	1047272	1047534	6851	upstream far	activated	activated	asr0905	1	hypothetical protein	Hypothetical		1047395			GTATCGGCTGCAAC		?
362	4.01367e-30	29.3965	PCC7120_chromo	1067680	1067537	1067821	1350	internal	n.d.t.	activated	alr0922	1	unknown protein	Hypothetical
363	8.42204e-37	36.0746	PCC7120_chromo	1070163	1070015	1070292	1172	internal	n.d.t.	activated	asr0925	1	unknown protein	Hypothetical
364	0	3580.62	PCC7120_chromo	1071048	1070920	1071178	18957	internal	activated	activated	all0926	1	two-component hybrid sensor and regulator; pilL	Regulatory functions		1071039		AAAACTGTAGCCCCTGCTACACCTAT	GTAGCCCCTGCTAC
365	1.31545e-194	193.881	PCC7120_chromo	1076834	1076708	1076952	1773	internal	activated	activated	all0927	1	methyl-accepting chemotaxis protein	Cellular processes
366	4.56982e-79	78.3401	PCC7120_chromo	1086917	1086804	1087020	1286	internal	activated	n.d.t.	all0934	1	site-specific DNA-methyltransferase	DNA replication, recombination, and repair
367	3.06355e-61	60.5138	PCC7120_chromo	1088924	1088747	1089070	1420	internal	n.d.t.	n.d.t.	all0936	1	c-type cytochrome synthesis protein	Other categories
368	0	339.375	PCC7120_chromo	1090278	1090145	1090411	3078	internal	activated	n.d.t.	all0937	3	unknown protein	Hypothetical		1090263			GTTACTGCCAATAC
369	0	649.17	PCC7120_chromo	1090790	1090662	1090924	4444	internal	activated	n.d.t.	all0937	3	unknown protein	Hypothetical		1090785			GTATTGGTCGATAC
370	5.28796e-47	46.2767	PCC7120_chromo	1091328	1091228	1091427	1122	upstream	activated	activated	all0937	3	unknown protein	Hypothetical
371	1.74156e-59	58.7591	PCC7120_chromo	1092341	1092244	1092438	1093	upstream	n.d.t.	n.d.t.	all0938	1	hypothetical protein (ycf21)	Hypothetical					?
371	1.74156e-59	58.7591	PCC7120_chromo	1092341	1092244	1092438	1093	upstream	activated	n.d.t.	alr0939	1	biotin carboxylase; AccC	Biosynthesis of cofactors, prosthetic groups, and carriers					?
372	3.6297e-183	182.44	PCC7120_chromo	1100354	1100223	1100471	4199	internal	n.d.t.	n.d.t.	alr0946	1	Transcriptional regulatorcyanobacterial AbrB-like clade A	Regulatory functions		1100352			GTGATTGGTGCTAC
373	2.90207e-21	20.5373	PCC7120_chromo	1100770	1100637	1100868	1215	upstream	n.d.t.	n.d.t.	alr0947	1	hypothetical protein	Hypothetical
374	1.39843e-14	13.8544	PCC7120_chromo	1102310	1102232	1102384	641	internal	activated	activated	all0948	1	heme O synthase	Biosynthesis of cofactors, prosthetic groups, and carriers
375	1.35617e-204	203.868	PCC7120_chromo	1109285	1109154	1109415	2416	internal	n.d.t.	activated	all0954	1	similar to potassium channel protein	Transport and binding proteins		1109266			GTGTTTTAGGATAC
376	5.87874e-245	244.231	PCC7120_chromo	1110301	1110179	1110421	2506	internal	ACTIVATED	activated	all0955	1	hypothetical protein	Hypothetical		1110297			GTGTCCACCTATAC
377	0	2641.34	PCC7120_chromo	1111214	1111093	1111337	14633	upstream	n.d.t.	n.d.t.	all0956	1	unknown protein	Hypothetical		1111206			GTAGCATAGACAAC
377	0	2641.34	PCC7120_chromo	1111214	1111093	1111337	14633	upstream far	n.d.t.	n.d.t.	alr0957	1	ferric uptake regulator, furC	Transport and binding proteins	31	1111206	+	ATGGGTGTAGCATAGACAACAGTCAA	GTAGCATAGACAAC		activator type III?
378	8.88039e-36	35.0516	PCC7120_chromo	1117812	1117717	1117924	874	internal	n.d.t.	n.d.t.	all0961	1	molybdopterin-guanine dinucleotide biosynthesis protein A	Biosynthesis of cofactors, prosthetic groups, and carriers
379	0	384.362	PCC7120_chromo	1118526	1118412	1118649	3178	upstream	n.d.t.	n.d.t.	alr0963	1	unknown protein	Hypothetical		1118501			GTGTTATGTGATAC
380	1.89084e-116	115.723	PCC7120_chromo	1125225	1125114	1125331	1296	internal	n.d.t.	activated	all0966	1	hypothetical protein	Hypothetical
381	1.15314e-42	41.9381	PCC7120_chromo	1128684	1128581	1128795	1343	upstream close	n.d.t.	ACTIVATED	all0968	1	3-ketoacyl-acyl carrier protein reductase; FabG	Fatty acid, phospholipid and sterol metabolism
382	8.49702e-223	222.071	PCC7120_chromo	1135203	1135081	1135334	2342	internal	activated	n.d.t.	alr0972	1	ABC transporter ATP-binding protein	Transport and binding proteins		1135148			GTAGTTTTCGTTAC
383	8.17585e-224	223.087	PCC7120_chromo	1144822	1144695	1144946	2830	upstream	activated	n.d.t.	all0979	1	unknown protein	Hypothetical
384	6.57034e-08	7.18241	PCC7120_chromo	1147026	1146985	1147121	794	internal	activated	n.d.t.	alr0981	1	hypothetical protein	Hypothetical
385	3.49739e-38	37.4563	PCC7120_chromo	1147796	1147656	1147975	1310	internal	n.d.t.	n.d.t.	all0982	1	thiamin biosynthesis protein ThiC	Biosynthesis of cofactors, prosthetic groups, and carriers
386	1.30886e-222	221.883	PCC7120_chromo	1149506	1149380	1149635	2277	internal	n.d.t.	n.d.t.	all0983	1	putative metalloprotease	Translation		1149493			GTATTGAGTTATAC
387	3.53096e-84	83.4521	PCC7120_chromo	1151385	1151265	1151499	1679	internal 3' end	n.d.t.	n.d.t.	all0985	2	hypothetical protein	Hypothetical		1151386			GTAACACCCACAAC
388	1.76193e-33	32.754	PCC7120_chromo	1151728	1151632	1151818	1155	internal	n.d.t.	n.d.t.	all0985	2	hypothetical protein	Hypothetical
389	1.17286e-19	18.9308	PCC7120_chromo	1155652	1155543	1155788	973	internal	n.d.t.	n.d.t.	alr0989	1	phosphoribosylaminoimidazole carboxylase; PurK	Purines, pyrimidines, nucleosides, and nucleotides
390	0	6288.9	PCC7120_chromo	1156292	1156154	1156424	29603	upstream	ACTIVATED	n.d.t.	alr0990	2	ammonium transporter, amt4	Nitrogen metabolism	21	1156258	+	AAAAATGTATTAACTAATACAGAATT	GTATTAACTAATAC	*AGAATTAATGTTTAGGTAAATAGACAATCAATC	activator
391	2.4516e-19	18.6106	PCC7120_chromo	1156880	1156780	1156960	1363	internal	ACTIVATED	n.d.t.	alr0990	2	ammonium transporter, amt4	Nitrogen metabolism
392	0	1026.36	PCC7120_chromo	1160342	1160224	1160464	5964	upstream	ACTIVATED	activated	alr0992	1	ammonium transporter, amtB	Nitrogen metabolism	12,21	1160332			GTAACTAAGTATAC		function?
393	2.47093e-97	96.6071	PCC7120_chromo	1176068	1175945	1176174	1848	internal	activated	n.d.t.	alr1004	1	alanine--glyoxylate aminotransferase	Amino acid biosynthesis		1176059			GTATTATGCTTTAC
393	2.47093e-97	96.6071	PCC7120_chromo	1176068	1175945	1176174	1848	upstream	activated	n.d.t.	asr1005	1	unknown protein	Hypothetical		1176059			GTATTATGCTTTAC
394	3.4168e-30	29.4664	PCC7120_chromo	1176990	1176910	1177078	977	internal	activated	activated	all1006	2	unknown protein	Hypothetical
395	2.93806e-45	44.5319	PCC7120_chromo	1177348	1177236	1177474	1173	internal	activated	activated	all1006	2	unknown protein	Hypothetical
396	7.45638e-80	79.1275	PCC7120_chromo	1181628	1181519	1181748	1984	internal 3' end	activated	n.d.t.	all1011	2	maltose transacetylase	Other categories
397	1.19436e-42	41.9229	PCC7120_chromo	1182148	1182066	1182237	1339	upstream	activated	n.d.t.	all1011	2	maltose transacetylase	Other categories
398	8.11499e-17	16.0907	PCC7120_chromo	1183466	1183338	1183581	1436	internal 5' end	activated	n.d.t.	all1012	1	two-component response regulator	Regulatory functions
399	4.89927e-208	207.31	PCC7120_chromo	1183852	1183721	1183965	2571	upstream	repressed	activated	alr1013	1	hypothetical protein	Hypothetical		1183919	+	AATATTGTATTTTAAATAACCAAATA	GTATTTTAAATAAC	*CAAATATTGGTTATTATAAGTAAA	repressor
400	7.52681e-62	61.1234	PCC7120_chromo	1185498	1185353	1185628	1817	upstream	activated	n.d.t.	alr1014	1	unknown protein	Hypothetical
401	2.9113e-13	12.5359	PCC7120_chromo	1187760	1187724	1187822	594	internal 5' end	n.d.t.	n.d.t.	alr1018	2	Glu-tRNA(Gln) amidotransferase subunit A	Translation
402	1.87022e-40	39.7281	PCC7120_chromo	1188689	1188573	1188788	881	internal	n.d.t.	n.d.t.	alr1018	2	Glu-tRNA(Gln) amidotransferase subunit A	Translation
403	4.78431e-130	129.32	PCC7120_chromo	1189674	1189544	1189800	1816	internal	activated	n.d.t.	all1019	1	methionine aminopeptidase	Translation
404	2.74205e-17	16.5619	PCC7120_chromo	1194962	1194855	1195070	1193	upstream	n.d.t.	n.d.t.	all1023	1	hypothetical protein	Hypothetical
404	2.74205e-17	16.5619	PCC7120_chromo	1194962	1194855	1195070	1193	upstream	n.d.t.	n.d.t.	alr1024	1	ferripyochelin binding protein	Other categories
405	4.47342e-51	50.3494	PCC7120_chromo	1196306	1196206	1196402	1063	internal 5' end	n.d.t.	n.d.t.	alr1026	1	folylpolyglutamate synthase	Biosynthesis of cofactors, prosthetic groups, and carriers
406	0	653.758	PCC7120_chromo	1197753	1197628	1197887	3950	internal	activated	n.d.t.	all1027	1	ABC transporter, periplasmic sugar-binding protein	Transport and binding proteins		1197734			GTATCGCGGGGAAC
407	1.6263e-27	26.7888	PCC7120_chromo	1200760	1200664	1200881	775	upstream	activated	n.d.t.	alr1030	1	hypothetical protein	Hypothetical
408	2.57134e-25	24.5898	PCC7120_chromo	1206956	1206874	1207051	835	internal	n.d.t.	n.d.t.	alr1036	1	hypothetical protein	Hypothetical
409	1.09286e-76	75.9614	PCC7120_chromo	1223636	1223525	1223727	1764	upstream	repressed	activated	all1051	1	glycerophosphoryl diester phosphodiesterase	Other categories
409	1.09286e-76	75.9614	PCC7120_chromo	1223636	1223525	1223727	1764	upstream	n.d.t.	n.d.t.	alr1052	1	unknown protein	Hypothetical
410	5.77322e-34	33.2386	PCC7120_chromo	1229120	1229018	1229221	1292	upstream	activated	activated	alr1056	1	unknown protein	Hypothetical
411	2.06732e-307	306.685	PCC7120_chromo	1231189	1231053	1231311	2188	internal	n.d.t.	n.d.t.	all1058	1	hypothetical protein	Hypothetical		1231187			GTATCAGTTAACAC
412	0	608.989	PCC7120_chromo	1241461	1241319	1241608	5050	internal 3' end	n.d.t.	n.d.t.	alr1063	1	hypothetical protein	Hypothetical		1241461			GTATACAGTGTTAC		function?
413	4.61951e-23	22.3354	PCC7120_chromo	1241994	1241916	1242053	1125	upstream	repressed	n.d.t.	asr1064	1	unknown protein	Hypothetical
414	2.37853e-07	6.62369	PCC7120_chromo	1243120	1243013	1243210	1209	internal 5' end	n.d.t.	activated	all1065	1	unknown protein	Hypothetical
415	8.4758e-50	49.0718	PCC7120_chromo	1245633	1245503	1245772	1344	internal	n.d.t.	activated	all1068	1	two-component hybrid sensor and regulator	Regulatory functions
416	1.95967e-85	84.7078	PCC7120_chromo	1254926	1254813	1255042	1098	internal 5' end	activated	n.d.t.	alr1073	2	isoleucyl-tRNA synthetase; IleS	Translation
417	4.91821e-15	14.3082	PCC7120_chromo	1256931	1256866	1256999	797	internal	activated	n.d.t.	alr1073	2	isoleucyl-tRNA synthetase; IleS	Translation
418	4.68384e-08	7.3294	PCC7120_chromo	1264081	1264027	1264186	592	upstream	activated	n.d.t.	all1079	1	probable potassium channel protein	Transport and binding proteins
418	4.68384e-08	7.3294	PCC7120_chromo	1264081	1264027	1264186	592	internal 5' end	activated	n.d.t.	alr1080	1	N-acetylornithine aminotransferase; ArgD	Amino acid biosynthesis
419	9.30739e-17	16.0312	PCC7120_chromo	1268807	1268701	1268934	964	internal	n.d.t.	activated	all1084	1	unknown protein	Hypothetical
420	1.56291e-146	145.806	PCC7120_chromo	1273299	1273177	1273408	2465	upstream	ACTIVATED	n.d.t.	all1087	1	anti-sigma factor antagonist	Transcription	14	1273299	-	TATTTTGTATATCTTGTACCCAAAAG	GGTACAAGATATAC	*AAAATAATATTGAGGAATTAGGCTATCTTCATATCT	activator
421	0	426.543	PCC7120_chromo	1282222	1282083	1282357	3608	internal 5' end	repressed	n.d.t.	alr1094	1	ABC transporter, periplasmic phosphate-binding protein	Transport and binding proteins		1282197			GTTGCTAATTCAAC
422	1.05309e-42	41.9775	PCC7120_chromo	1283946	1283838	1284057	1051	upstream	activated	n.d.t.	alr1095	1	glyceraldehyde-3-phosphate dehydrogenase; Gap3	Other categories
423	1.96851e-149	148.706	PCC7120_chromo	1289172	1289032	1289341	2508	internal 5' end	ACTIVATED	activated	all1100	1	iron(III) dicitrate-binding periplasmic protein	Transport and binding proteins
424	7.00837e-133	132.154	PCC7120_chromo	1290650	1290528	1290769	1873	internal	activated	n.d.t.	all1101	2	ferrichrome iron receptor	Transport and binding proteins
425	5.3809e-12	11.2691	PCC7120_chromo	1291492	1291406	1291550	1003	internal	activated	activated	all1101	2	ferrichrome iron receptor	Transport and binding proteins
426	4.16941e-17	16.3799	PCC7120_chromo	1295612	1295493	1295721	1386	internal 5' end	activated	activated	all1106	1	similar to neoxanthin cleavage enzyme	Other categories
427	8.99858e-86	85.0458	PCC7120_chromo	1297115	1296978	1297248	1281	internal	activated	n.d.t.	alr1108	1	hypothetical protein	Hypothetical
428	0	370.551	PCC7120_chromo	1303828	1303702	1303953	2884	internal 3' end	activated	n.d.t.	alr1112	1	probable transglycosylase	Other categories		1303818			GTAATGCCCGATAC
429	2.16799e-26	25.6639	PCC7120_chromo	1312366	1312195	1312554	1215	upstream	n.d.t.	n.d.t.	all1119	1	hypothetical protein	Hypothetical
430	7.16216e-93	92.145	PCC7120_chromo	1322113	1321989	1322229	1659	internal 3' end	ACTIVATED	activated	all1126	2	NADH dehydrogenase	Photosynthesis and respiration
431	6.27894e-188	187.202	PCC7120_chromo	1323131	1323020	1323245	2411	upstream	ACTIVATED	activated	all1126	2	NADH dehydrogenase	Photosynthesis and respiration
432	0	957.921	PCC7120_chromo	1324883	1324755	1325022	5851	upstream	activated	activated	all1127	1	NADH dehydrogenase	Photosynthesis and respiration	12,31	1324876	-	AACTATGTAGCTTAAATTACTCAATG	GTAGCTTAAATTAC		activator type I?
433	7.74224e-128	127.111	PCC7120_chromo	1325976	1325854	1326092	1461	internal	activated	n.d.t.	alr1128	1	chromosome segregation protein	Translation
434	0	1192.25	PCC7120_chromo	1335718	1335587	1335845	7589	upstream	repressed	n.d.t.	alr1136	1	unknown protein	Hypothetical		1335741		TGACAAGTAGCGAAGAATACAGAAGG	GTAGCGAAGAATAC		repressor of an antisense
435	5.08908e-200	199.293	PCC7120_chromo	1336598	1336468	1336728	2080	upstream	repressed	n.d.t.	alr1137	1	unknown protein	Hypothetical
436	1.58886e-66	65.7989	PCC7120_chromo	1340086	1339959	1340207	1502	internal	activated	n.d.t.	all1140	1	similar to N-acetylmuramoyl-L-alanine amidase	Cell envelope
437	1.33962e-69	68.873	PCC7120_chromo	1344484	1344355	1344606	1500	internal 5' end	n.d.t.	n.d.t.	alr1144	1	unknown protein	Hypothetical
438	1.27059e-186	185.896	PCC7120_chromo	1346990	1346853	1347114	2311	internal 5' end	activated	activated	all1145	1	two-component sensor histidine kinase	Regulatory functions		1347029			GTAGCAAACGTAAC
439	3.84076e-38	37.4156	PCC7120_chromo	1352612	1352505	1352724	853	internal	activated	repressed	alr1147	1	unknown protein	Hypothetical
440	1.15295e-102	101.938	PCC7120_chromo	1359878	1359759	1359992	1258	internal 5' end	n.d.t.	n.d.t.	all1154	1	unknown protein	Hypothetical
441	1.55242e-283	282.809	PCC7120_chromo	1361145	1361025	1361268	2212	internal	activated	n.d.t.	alr1155	1	carbamoyl phosphate synthase small subunit	Purines, pyrimidines, nucleosides, and nucleotides	14	1361118	+	ATTGTTGTACCTGCCGATACATCACC	GTACCTGCCGATAC	*ATCACCAGAAGAAATCCTCAAATACAATCCAGATG	activator of an internal TSS
442	2.34042e-85	84.6307	PCC7120_chromo	1364221	1364110	1364330	1328	internal	activated	n.d.t.	alr1158	1	hypothetical protein	Hypothetical
443	1.48989e-24	23.8268	PCC7120_chromo	1368771	1368684	1368844	843	upstream	n.d.t.	n.d.t.	all1164	1	hypothetical protein	Hypothetical
444	1.40965e-52	51.8509	PCC7120_chromo	1369974	1369857	1370094	841	internal 5' end	activated	activated	alr1167	1	lysin	Other categories
445	1.28429e-258	257.891	PCC7120_chromo	1371598	1371479	1371714	2355	internal	activated	activated	all1168	1	unknown protein	Hypothetical		1371599			GTAGCCAGTTATAC
446	3.06942e-79	78.5129	PCC7120_chromo	1373191	1373097	1373280	1068	upstream	ACTIVATED	n.d.t.	all1169	1	cysteine synthase	Amino acid biosynthesis
446	3.06942e-79	78.5129	PCC7120_chromo	1373191	1373097	1373280	1068	upstream far	activated	activated	alr1170	1	two-component response regulator	Regulatory functions		1373185			GTAACAACTATTAC
447	5.06827e-16	15.2951	PCC7120_chromo	1379274	1379202	1379352	892	internal	activated	activated	all1175	1	hypothetical protein	Hypothetical
448	2.35295e-198	197.628	PCC7120_chromo	1383858	1383733	1383997	2930	internal	activated	n.d.t.	all1176	1	hypothetical protein	Hypothetical
449	0	806.278	PCC7120_chromo	1387378	1387248	1387500	5422	internal	activated	n.d.t.	all1178	1	two-component hybrid sensor and regulator	Regulatory functions		1387371			GTGATTGTTTATAC
450	1.25874e-31	30.9001	PCC7120_chromo	1396269	1396151	1396387	1453	internal 3' end	n.d.t.	activated	alr1184	1	unknown protein	Hypothetical
450	1.25874e-31	30.9001	PCC7120_chromo	1396269	1396151	1396387	1453	upstream	repressed	activated	asr1185	1	unknown protein	Hypothetical
451	1.07088e-62	61.9703	PCC7120_chromo	1396923	1396828	1397026	1297	internal	activated	activated	all1186	2	hypothetical protein	Hypothetical
452	1.08423e-103	102.965	PCC7120_chromo	1397438	1397343	1397533	1567	internal	activated	activated	all1186	2	hypothetical protein	Hypothetical
453	1.75191e-56	55.7565	PCC7120_chromo	1400598	1400468	1400724	1168	internal 5' end	activated	ACTIVATED	all1189	1	hypothetical protein	Hypothetical
453	1.75191e-56	55.7565	PCC7120_chromo	1400598	1400468	1400724	1168	upstream far	repressed	n.d.t.	alr1190	1	hypothetical protein	Hypothetical
454	2.40807e-54	53.6183	PCC7120_chromo	1402565	1402422	1402701	1489	internal 5' end	n.d.t.	repressed	all1191	1	two-component sensor histidine kinase	Regulatory functions
455	7.97565e-66	65.0982	PCC7120_chromo	1405021	1404932	1405129	1414	internal 3' end	repressed	activated	alr1192	1	two-component sensor histidine kinase	Regulatory functions
456	6.77041e-60	59.1694	PCC7120_chromo	1406856	1406732	1406989	1299	internal 5' end	repressed	n.d.t.	alr1194	1	two-component response regulator	Regulatory functions
457	8.17242e-119	118.088	PCC7120_chromo	1411716	1411589	1411845	1489	internal 3' end	activated	n.d.t.	alr1199	1	hypothetical protein	Hypothetical
458	8.68214e-76	75.0614	PCC7120_chromo	1421059	1420946	1421177	1123	upstream	n.d.t.	n.d.t.	all1205	1	hypothetical protein	Hypothetical
458	8.68214e-76	75.0614	PCC7120_chromo	1421059	1420946	1421177	1123	upstream	repressed	n.d.t.	alr1206	1	hypothetical protein	Hypothetical
459	3.33486e-23	22.4769	PCC7120_chromo	1422354	1422221	1422458	809	internal 5' end	n.d.t.	n.d.t.	alr1207	1	uridylate kinase	Purines, pyrimidines, nucleosides, and nucleotides
460	2.26962e-49	48.644	PCC7120_chromo	1424051	1423892	1424193	997	internal	activated	n.d.t.	alr1209	1	hypothetical protein	Hypothetical
461	1.62907e-19	18.7881	PCC7120_chromo	1427426	1427370	1427517	580	internal	activated	activated	all1210	1	hypothetical protein	Hypothetical
462	3.12439e-11	10.5052	PCC7120_chromo	1432749	1432648	1432863	723	internal	n.d.t.	n.d.t.	alr1215	1	hypothetical protein	Hypothetical
463	1.0783e-34	33.9673	PCC7120_chromo	1434914	1434798	1435056	663	internal	n.d.t.	n.d.t.	alr1217	2	L-aspartate oxidase	Central metabolism
464	1.9181e-34	33.7171	PCC7120_chromo	1435345	1435229	1435472	1025	internal	n.d.t.	n.d.t.	alr1217	2	L-aspartate oxidase	Central metabolism
465	7.24223e-16	15.1401	PCC7120_chromo	1436036	1435867	1436187	861	internal	activated	n.d.t.	asl1218	2	unknown protein	Hypothetical
466	3.11786e-45	44.5061	PCC7120_chromo	1436954	1436836	1437063	1001	internal 3' end	activated	activated	all1219	1	hypothetical protein	Hypothetical
466	3.11786e-45	44.5061	PCC7120_chromo	1436954	1436836	1437063	1001	upstream	n.d.t.	n.d.t.	asl1218	2	unknown protein	Hypothetical
467	1.64874e-14	13.7828	PCC7120_chromo	1440357	1440292	1440411	607	internal	activated	n.d.t.	all1220	1	hypothetical protein	Hypothetical
468	4.78102e-126	125.32	PCC7120_chromo	1442012	1441897	1442127	1987	upstream	n.d.t.	n.d.t.	all1221	1	biogenesis of thylakoid protein A	Photosynthesis and respiration
468	4.78102e-126	125.32	PCC7120_chromo	1442012	1441897	1442127	1987	upstream	n.d.t.	n.d.t.	alr1222	2	hypothetical protein	Hypothetical
469	4.51582e-23	22.3453	PCC7120_chromo	1443179	1443082	1443275	805	internal	n.d.t.	n.d.t.	alr1222	2	hypothetical protein	Hypothetical
470	8.48307e-42	41.0714	PCC7120_chromo	1448108	1447981	1448235	1144	internal 5' end	activated	n.d.t.	all1226	1	unknown protein	Hypothetical
471	6.67722e-19	18.1754	PCC7120_chromo	1448689	1448570	1448795	724	internal	n.d.t.	n.d.t.	all1227	1	hypothetical protein	Hypothetical
472	4.04478e-48	47.3931	PCC7120_chromo	1450793	1450685	1450916	873	upstream	repressed	n.d.t.	all1228	1	hypothetical protein	Hypothetical
472	4.04478e-48	47.3931	PCC7120_chromo	1450793	1450685	1450916	873	upstream close	n.d.t.	n.d.t.	alr1229	4	two-component sensor histidine kinase	Regulatory functions
473	1.25011e-25	24.9031	PCC7120_chromo	1452861	1452741	1452968	981	internal	n.d.t.	n.d.t.	alr1229	4	two-component sensor histidine kinase	Regulatory functions
474	9.7716e-24	23.01	PCC7120_chromo	1453594	1453502	1453701	959	internal	n.d.t.	n.d.t.	alr1229	4	two-component sensor histidine kinase	Regulatory functions
475	7.6115e-24	23.1185	PCC7120_chromo	1454676	1454563	1454794	780	internal	n.d.t.	n.d.t.	alr1229	4	two-component sensor histidine kinase	Regulatory functions
476	3.4954e-52	51.4565	PCC7120_chromo	1458874	1458779	1458984	1360	downstream	n.d.t.	n.d.t.	alr1231	1	two-component hybrid sensor and regulator	Regulatory functions	12,31
477	1.77958e-67	66.7497	PCC7120_chromo	1459556	1459452	1459664	1429	upstream	activated	n.d.t.	alr1232	2	unknown protein	Hypothetical
478	2.27827e-37	36.6424	PCC7120_chromo	1461326	1461218	1461439	1126	internal	activated	n.d.t.	alr1232	2	unknown protein	Hypothetical
479	7.18885e-59	58.1433	PCC7120_chromo	1463262	1463159	1463369	1039	upstream	repressed	activated	asr1234	2	unknown protein	Hypothetical
480	3.17072e-35	34.4988	PCC7120_chromo	1463720	1463628	1463812	1076	internal	repressed	activated	asr1234	2	unknown protein	Hypothetical
481	2.33354e-19	18.632	PCC7120_chromo	1467410	1467323	1467515	884	internal 3' end	n.d.t.	activated	all1237	1	hypothetical protein	Hypothetical
482	1.22391e-95	94.9123	PCC7120_chromo	1474672	1474529	1474834	1664	internal	n.d.t.	n.d.t.	alr1240	2	protein conferring resistance to acetazolamide; Zam	Other categories
483	3.11443e-40	39.5066	PCC7120_chromo	1475358	1475249	1475451	916	internal 3' end	n.d.t.	n.d.t.	alr1240	2	protein conferring resistance to acetazolamide; Zam	Other categories
483	3.11443e-40	39.5066	PCC7120_chromo	1475358	1475249	1475451	916	internal 5' end	n.d.t.	n.d.t.	alr1241	2	3-octaprenyl-4-hydroxybenzoate carboxy-lyase	Biosynthesis of cofactors, prosthetic groups, and carriers	12,31	1475366	+		GTATCTGGTGTCAC
484	1.52286e-17	16.8173	PCC7120_chromo	1475892	1475784	1476007	755	upstream	n.d.t.	n.d.t.	alr1242	1	unknown protein	Hypothetical
484	1.52286e-17	16.8173	PCC7120_chromo	1475892	1475784	1476007	755	internal 3' end	n.d.t.	n.d.t.	alr1241	2	3-octaprenyl-4-hydroxybenzoate carboxy-lyase	Biosynthesis of cofactors, prosthetic groups, and carriers	12,31	1475882	+		GTATCACAACCCAC
485	3.60556e-161	160.443	PCC7120_chromo	1478078	1477948	1478211	1880	upstream	activated	activated	alr1244	1	shikimate kinase	Amino acid biosynthesis
486	1.20336e-30	29.9196	PCC7120_chromo	1481684	1481585	1481772	758	internal	activated	n.d.t.	alr1247	1	hypothetical protein	Hypothetical
487	9.17446e-56	55.0374	PCC7120_chromo	1482836	1482724	1482945	1134	upstream	activated	n.d.t.	all1248	1	pyridoxamine 5-phosphate oxidase	Biosynthesis of cofactors, prosthetic groups, and carriers		1482809			GTAATATATAATAC
487	9.17446e-56	55.0374	PCC7120_chromo	1482836	1482724	1482945	1134	upstream	activated	activated	alr1250	1	hypothetical protein	Hypothetical	12,31	1482809	+		GTAATATATAATAC
488	1.85188e-53	52.7324	PCC7120_chromo	1487166	1487054	1487287	1082	upstream	n.d.t.	activated	all1253	1	unknown protein	Hypothetical
488	1.85188e-53	52.7324	PCC7120_chromo	1487166	1487054	1487287	1082	internal 5' end	activated	n.d.t.	alr1254	1	DNA polymerase I	DNA replication, recombination, and repair
489	1.28674e-208	207.891	PCC7120_chromo	1490736	1490614	1490854	2336	internal	activated	n.d.t.	alr1255	1	unknown protein	Hypothetical
490	1.4393e-126	125.842	PCC7120_chromo	1491741	1491612	1491870	1806	internal	n.d.t.	activated	all1256	1	unknown protein	Hypothetical
491	3.59941e-180	179.444	PCC7120_chromo	1502194	1502067	1502322	2022	internal	activated	n.d.t.	alr1266	2	hypothetical protein	Hypothetical
492	4.51624e-97	96.3452	PCC7120_chromo	1503397	1503266	1503523	1598	internal 3' end	activated	n.d.t.	alr1266	2	hypothetical protein	Hypothetical
493	7.88529e-130	129.103	PCC7120_chromo	1510722	1510593	1510851	2396	internal 3' end	activated	activated	all1272	2	probable glycogen phosphorylase	Central metabolism
494	4.20867e-105	104.376	PCC7120_chromo	1512781	1512639	1512918	1776	internal 5' end	activated	activated	all1272	2	probable glycogen phosphorylase	Central metabolism
495	1.16519e-112	111.934	PCC7120_chromo	1513724	1513589	1513885	2253	upstream	activated	activated	all1273	1	unknown protein	Hypothetical
495	1.16519e-112	111.934	PCC7120_chromo	1513724	1513589	1513885	2253	internal	n.d.t.	activated	asl1274	1	unknown protein	Hypothetical
496	0	508.839	PCC7120_chromo	1514514	1514391	1514638	4348	upstream far	activated	activated	asr1275	2	unknown protein	Hypothetical		1514514	+	ACTTTTGTTATTAACAACACATCAAA	GTTATTAACAACAC	*ATCAAATTTATTACATATCAACAATATTGAAGAAA
497	3.15755e-106	105.501	PCC7120_chromo	1514950	1514838	1515069	2400	upstream	activated	activated	asr1275	2	unknown protein	Hypothetical
498	3.30018e-60	59.4815	PCC7120_chromo	1515350	1515247	1515449	1407	internal 5' end	ACTIVATED	activated	alr1276	1	putative acetyl transferase	Hypothetical
499	1.11397e-264	263.953	PCC7120_chromo	1517242	1517115	1517367	2733	internal	activated	activated	alr1278	2	LPS biosynthesis protein, LptD	Cell envelope
500	7.58419e-187	186.12	PCC7120_chromo	1519226	1519085	1519411	3306	internal 3' end	activated	activated	alr1278	2	LPS biosynthesis protein, LptD	Cell envelope		1519199			GTAGCACAGACTAC
501	2.29697e-77	76.6388	PCC7120_chromo	1523160	1523040	1523283	1316	internal 5' end	activated	activated	all1280	2	two-component sensor histidine kinase	Regulatory functions
502	1.19441e-122	121.923	PCC7120_chromo	1524300	1524198	1524407	1452	upstream	activated	activated	all1280	2	two-component sensor histidine kinase	Regulatory functions
503	5.73032e-17	16.2418	PCC7120_chromo	1524606	1524519	1524704	752	internal	activated	n.d.t.	all1281	1	two-component response regulator	Regulatory functions
504	4.31842e-86	85.3647	PCC7120_chromo	1527870	1527728	1528028	1843	upstream	activated	activated	all1284	1	ABC transporter, permease protein, neutral amino acid ABC-transporter (N-I), natD	Nitrogen metabolism	12	1527846	-		GTATATTAGCTCAC
504	4.31842e-86	85.3647	PCC7120_chromo	1527870	1527728	1528028	1843	upstream	activated	n.d.t.	alr1285	1	two-component hybrid sensor and regulator	Regulatory functions		1527833	+		GTGAGCTAATATAC
505	4.41088e-22	21.3555	PCC7120_chromo	1531560	1531478	1531634	933	internal	activated	n.d.t.	all1288	2	hypothetical protein	Hypothetical
506	6.94648e-28	27.1582	PCC7120_chromo	1532464	1532367	1532558	1229	upstream	activated	n.d.t.	all1288	2	hypothetical protein	Hypothetical
507	2.06668e-38	37.6847	PCC7120_chromo	1539942	1539853	1540035	1080	internal 3' end	n.d.t.	activated	alr1298	1	unknown protein	Hypothetical
508	6.69879e-152	151.174	PCC7120_chromo	1542329	1542201	1542455	2058	internal 3' end	n.d.t.	activated	alr1301	1	unknown protein	Hypothetical		1542344	-	AGATGTGTTCTGATGAATTCGGGCGT	GTTCTGATGAATTC	*GGGCGTGATCAAGAATACAATGTAAAATAAGATTA	activator of an antisense
509	2.22921e-61	60.6518	PCC7120_chromo	1545644	1545535	1545752	1486	internal	activated	n.d.t.	all1304	1	sulfate permease family protein	Transport and binding proteins
510	3.52468e-119	118.453	PCC7120_chromo	1547748	1547636	1547871	1703	upstream	activated	activated	alr1306	1	unknown protein	Hypothetical
510	3.52468e-119	118.453	PCC7120_chromo	1547748	1547636	1547871	1703	upstream	activated	activated	asl1305	1	unknown protein	Hypothetical
511	3.79836e-274	273.42	PCC7120_chromo	1552544	1552433	1552669	2695	internal 5' end	activated	n.d.t.	alr1310	2	hypothetical protein	Hypothetical
512	1.11813e-41	40.9515	PCC7120_chromo	1554234	1554138	1554344	895	internal 3' end	activated	n.d.t.	alr1310	2	hypothetical protein	Hypothetical
513	1.91029e-05	4.7189	PCC7120_chromo	1558770	1558679	1558822	696	upstream	n.d.t.	n.d.t.	asr1314	1	hypothetical protein	Hypothetical
514	7.05704e-184	183.151	PCC7120_chromo	1561138	1561015	1561258	2174	internal	n.d.t.	n.d.t.	all1316	1	unknown protein	Hypothetical
515	3.76033e-24	23.4248	PCC7120_chromo	1564357	1564282	1564418	936	internal	activated	n.d.t.	all1318	2	valyl-tRNA synthetase; ValS	Translation
516	3.40868e-09	8.46741	PCC7120_chromo	1564674	1564599	1564726	815	internal	activated	n.d.t.	all1318	2	valyl-tRNA synthetase; ValS	Translation
517	0	336.944	PCC7120_chromo	1569181	1569061	1569299	3186	internal	activated	activated	all1322	1	unknown protein	Hypothetical		1569171			GTAAAATCAGTAAC
518	0	359.608	PCC7120_chromo	1573179	1573041	1573309	2751	internal	activated	n.d.t.	alr1324	1	unknown protein	Hypothetical		1573162			GTTACGCCGTGTAC
519	0	2592.23	PCC7120_chromo	1577089	1576957	1577227	15920	upstream	REPRESSED	n.d.t.	asr1328	1	hypothetical protein	Hypothetical	14	1577115	+	TTTTCTGTAACATACACTACGAAACT	GTAACATACACTAC	*GAAACTTATGCTATGTTAGGAAGAA	repressor
520	0	487.025	PCC7120_chromo	1578922	1578785	1579048	3442	internal 3' end	REPRESSED	activated	alr1329	1	unknown protein	Hypothetical		1578916			GTTTCAAGAGCTAC
521	1.58343e-107	106.8	PCC7120_chromo	1583335	1583201	1583486	1568	internal	activated	n.d.t.	alr1332	1	transposase	Other categories
522	1.16669e-58	57.933	PCC7120_chromo	1585522	1585409	1585631	1169	upstream	activated	activated	alr1336	2	serine/threonine kinase	Regulatory functions
523	1.74659e-87	86.7578	PCC7120_chromo	1586728	1586633	1586828	1158	internal	activated	activated	alr1336	2	serine/threonine kinase	Regulatory functions
524	1.59426e-27	26.7974	PCC7120_chromo	1587641	1587581	1587712	598	upstream	ACTIVATED	activated	alr1337	1	probable ribosylglycoyhdrolase	Other categories	14	1587612	+	CGCCTTGTAACAACTATGGCAACAAG	GTAACAACTATGGC	*AACAAGCTTTTCAGGAAATCTATAAAGTAGAT	activator?
525	3.3926e-141	140.469	PCC7120_chromo	1591103	1590979	1591227	1878	upstream	activated	n.d.t.	all1339	1	unknown protein	Hypothetical
526	2.95759e-87	86.5291	PCC7120_chromo	1592400	1592275	1592521	1352	upstream close	n.d.t.	n.d.t.	alr1341	1	unknown protein	Hypothetical		1592382			GTACCAGTGGTAAC
527	5.92323e-83	82.2274	PCC7120_chromo	1593687	1593581	1593784	1476	internal	n.d.t.	n.d.t.	all1342	1	unknown protein	Hypothetical
528	1.30639e-37	36.8839	PCC7120_chromo	1596037	1595923	1596151	994	internal	n.d.t.	n.d.t.	alr1343	1	thiamin-phosphate pyrophosphorylase	Biosynthesis of cofactors, prosthetic groups, and carriers
529	1.53871e-50	49.8128	PCC7120_chromo	1598866	1598766	1598973	908	upstream far	n.d.t.	activated	all1345	1	probable glycosyl transferase	Other categories
529	1.53871e-50	49.8128	PCC7120_chromo	1598866	1598766	1598973	908	upstream	repressed	n.d.t.	alr1346	1	hypothetical protein	Hypothetical
530	2.89935e-25	24.5377	PCC7120_chromo	1606228	1606114	1606337	1088	upstream far	n.d.t.	n.d.t.	all1351	1	unknown protein	Hypothetical
530	2.89935e-25	24.5377	PCC7120_chromo	1606228	1606114	1606337	1088	internal 5' end	n.d.t.	n.d.t.	alr1352	1	hypothetical protein	Hypothetical
531	5.07109e-25	24.2949	PCC7120_chromo	1609386	1609284	1609492	861	internal 5' end	activated	n.d.t.	all1355	1	hypothetical protein	Hypothetical
531	5.07109e-25	24.2949	PCC7120_chromo	1609386	1609284	1609492	861	upstream	activated	n.d.t.	alr1356	1	hypothetical protein	Hypothetical
532	0	370.507	PCC7120_chromo	1612848	1612706	1612984	3275	internal 3' end	n.d.t.	n.d.t.	alr1358	1	hypothetical protein	Hypothetical		1612838			GTAATGTTGAATAC		repressor?
533	4.54475e-22	21.3425	PCC7120_chromo	1613524	1613440	1613613	988	internal	n.d.t.	n.d.t.	all1359	2	tRNA (5-methylaminomethyl-2-thiouridylate)-methyltransferase	Translation
534	5.92872e-126	125.227	PCC7120_chromo	1614612	1614500	1614725	1584	upstream	n.d.t.	n.d.t.	all1359	2	tRNA (5-methylaminomethyl-2-thiouridylate)-methyltransferase	Translation
534	5.92872e-126	125.227	PCC7120_chromo	1614612	1614500	1614725	1584	upstream	activated	n.d.t.	alr1360	1	unknown protein	Hypothetical
535	3.68292e-128	127.434	PCC7120_chromo	1617143	1617035	1617245	1367	internal	n.d.t.	n.d.t.	all1361	2	similar to cytochrome P450	Cellular processes
535	3.68292e-128	127.434	PCC7120_chromo	1617143	1617035	1617245	1367	upstream	activated	n.d.t.	alr1362	2	putative carboxymethylenebutenolidase	Other categories
536	5.64458e-33	32.2484	PCC7120_chromo	1617970	1617836	1618134	1235	upstream	n.d.t.	n.d.t.	all1361	2	similar to cytochrome P450	Cellular processes
536	5.64458e-33	32.2484	PCC7120_chromo	1617970	1617836	1618134	1235	internal	activated	n.d.t.	alr1362	2	putative carboxymethylenebutenolidase	Other categories
537	1.30082e-23	22.8858	PCC7120_chromo	1619998	1619928	1620085	1098	internal	n.d.t.	n.d.t.	alr1364	2	hypothetical protein	Hypothetical
538	1.38683e-38	37.858	PCC7120_chromo	1620314	1620250	1620371	1228	internal	n.d.t.	n.d.t.	alr1364	2	hypothetical protein	Hypothetical
539	1.7393e-34	33.7596	PCC7120_chromo	1622398	1622317	1622502	876	internal	n.d.t.	n.d.t.	all1368	1	amidotransferase	Other categories
540	1.12405e-66	65.9492	PCC7120_chromo	1623884	1623772	1623991	1025	internal	activated	n.d.t.	alr1370	1	hypothetical protein	Hypothetical
541	2.58573e-200	199.587	PCC7120_chromo	1625510	1625373	1625639	2252	internal	activated	n.d.t.	all1371	1	polyphosphate glucokinase	Other categories
542	2.18046e-98	97.6615	PCC7120_chromo	1628552	1628426	1628676	1491	internal 3' end	n.d.t.	n.d.t.	alr1375	1	unknown protein	Hypothetical
542	2.18046e-98	97.6615	PCC7120_chromo	1628552	1628426	1628676	1491	upstream	activated	n.d.t.	alr1376	1	unknown protein	Hypothetical
543	4.55988e-138	137.341	PCC7120_chromo	1637281	1637159	1637401	1494	internal	activated	activated	alr1381	1	trypsin; PrcA	Translation
544	7.99229e-24	23.0973	PCC7120_chromo	1646193	1646048	1646321	864	internal 3' end	n.d.t.	n.d.t.	alr1386	1	unknown protein	Hypothetical
545	4.19522e-182	181.377	PCC7120_chromo	1650541	1650400	1650687	2191	internal	activated	n.d.t.	all1389	1	two-component hybrid sensor and regulator	Regulatory functions
546	2.22719e-15	14.6522	PCC7120_chromo	1655134	1655019	1655245	1093	internal 5' end	repressed	n.d.t.	alr1392	1	hypothetical protein	Hypothetical
547	3.29775e-142	141.482	PCC7120_chromo	1658496	1658370	1658629	1940	internal	activated	n.d.t.	alr1396	1	glutamyl-tRNA (Gln) amidotransferase subunit B	Translation
548	9.40172e-31	30.0268	PCC7120_chromo	1661260	1661143	1661357	911	internal	n.d.t.	activated	alr1397	4	unknown protein	Hypothetical
549	1.00143e-58	57.9994	PCC7120_chromo	1661546	1661469	1661647	1821	internal	n.d.t.	activated	alr1397	4	unknown protein	Hypothetical
550	2.50413e-94	93.6013	PCC7120_chromo	1661877	1661765	1661996	2164	internal	n.d.t.	activated	alr1397	4	unknown protein	Hypothetical
551	1.01448e-34	33.9938	PCC7120_chromo	1662790	1662688	1662883	856	internal	n.d.t.	activated	alr1397	4	unknown protein	Hypothetical
552	1.30077e-20	19.8858	PCC7120_chromo	1668848	1668743	1668955	1229	internal	activated	n.d.t.	alr1403	2	unknown protein	Hypothetical
553	2.8581e-27	26.5439	PCC7120_chromo	1669190	1669076	1669309	1191	internal	activated	n.d.t.	alr1403	2	unknown protein	Hypothetical
554	0	2517.34	PCC7120_chromo	1669748	1669629	1669873	13550	upstream	ACTIVATED	activated	alr1404	1	serine acetyltransferase	Amino acid biosynthesis	14	1669702	+	GTTATAGTGACTGGGGATACAGAAAA	GTGACTGGGGATAC	*AGAAAATTTATTTATAGTCCTGTCTACTGTATATTC	activator
555	2.6165e-137	136.582	PCC7120_chromo	1671672	1671567	1671769	1194	upstream	ACTIVATED	activated	alr1407	1	homocitrate synthase; NifV1	Heterocyst differentiation and function
556	4.03192e-33	32.3945	PCC7120_chromo	1676545	1676412	1676658	917	internal 5' end	activated	activated	all1413	1	hypothetical protein	Hypothetical
556	4.03192e-33	32.3945	PCC7120_chromo	1676545	1676412	1676658	917	upstream	activated	n.d.t.	alr1414	2	hypothetical protein	Other categories
557	0	949.544	PCC7120_chromo	1677890	1677765	1678017	5056	internal	activated	n.d.t.	alr1414	2	adenosylhomocysteinase	Other categories		1677914			GTAACTCTGGTCAC		activator? stabilizer?
558	1.01922e-32	31.9917	PCC7120_chromo	1682380	1682296	1682454	1216	internal 3' end	activated	n.d.t.	all1418	1	probable short-chain dehydrogenase	Other categories
559	1.52053e-46	45.818	PCC7120_chromo	1684793	1684659	1684914	1281	downstream	n.d.t.	activated	all1420	1	probable short chain dehydrogenase	Other categories
560	1.31559e-27	26.8809	PCC7120_chromo	1685946	1685842	1686040	1621	upstream	n.d.t.	n.d.t.	asl1421	2	putative transcriptional regulator	Regulatory functions
560	1.31559e-27	26.8809	PCC7120_chromo	1685946	1685842	1686040	1621	upstream	activated	n.d.t.	alr1422	2	unknown protein	Hypothetical
561	1.5025e-17	16.8232	PCC7120_chromo	1686163	1686078	1686257	1465	upstream	n.d.t.	n.d.t.	asl1421	2	putative transcriptional regulator	Regulatory functions
561	1.5025e-17	16.8232	PCC7120_chromo	1686163	1686078	1686257	1465	internal 5' end	activated	n.d.t.	alr1422	2	unknown protein	Hypothetical
562	0	506.471	PCC7120_chromo	1688043	1687922	1688172	4667	internal	ACTIVATED	ACTIVATED	all1425	3	unknown protein	Hypothetical		1688036			GTATATTCGGACAC		activator?
563	0	1422.09	PCC7120_chromo	1688748	1688628	1688872	8383	internal	ACTIVATED	ACTIVATED	all1425	3	unknown protein	Hypothetical		1688693	-	CAAAATGTATCACTGGATTCATTTTT	GTATCACTGGATTC	*ATTTTTTTAATTAGTTCTGTTTATTATAGGTCTAGC	activator of an internal TSS?
564	2.57276e-75	74.5896	PCC7120_chromo	1689308	1689188	1689417	1335	upstream	ACTIVATED	ACTIVATED	all1425	3	unknown protein	Hypothetical
564	2.57276e-75	74.5896	PCC7120_chromo	1689308	1689188	1689417	1335	internal	repressed	n.d.t.	all1426	2	unknown protein	Hypothetical
565	2.7244e-21	20.5647	PCC7120_chromo	1690008	1689900	1690121	1031	upstream	repressed	n.d.t.	all1426	2	unknown protein	Hypothetical
565	2.7244e-21	20.5647	PCC7120_chromo	1690008	1689900	1690121	1031	internal	repressed	activated	all1427	2	hypothetical protein	Hypothetical
566	3.10154e-67	66.5084	PCC7120_chromo	1690636	1690507	1690753	1552	upstream	repressed	activated	all1427	2	hypothetical protein	Hypothetical
566	3.10154e-67	66.5084	PCC7120_chromo	1690636	1690507	1690753	1552	upstream	n.d.t.	activated	asr1428	2	molybdo-pterin binding protein; Mop	Biosynthesis of cofactors, prosthetic groups, and carriers
567	2.70722e-60	59.5675	PCC7120_chromo	1691040	1690914	1691166	1370	internal	n.d.t.	activated	asr1428	2	molybdo-pterin binding protein; Mop	Biosynthesis of cofactors, prosthetic groups, and carriers
568	0	649.338	PCC7120_chromo	1693444	1693325	1693573	3772	upstream	n.d.t.	ACTIVATED	all1432	1	HesA protein	Other categories	14	1693462	-	AAAAATGTAATCACGCTGACAGAACT	GTAATCACGCTGAC	*AGAACTATCGTCTGATTAGGAGGTATAAAGTGATCA	activator
569	3.27733e-14	13.4845	PCC7120_chromo	1695200	1695129	1695261	777	internal 3' end	ACTIVATED	n.d.t.	all1437	2	nitrogenase molybdenum-iron protein NifN	Heterocyst differentiation and function
570	5.70219e-166	165.244	PCC7120_chromo	1695986	1695854	1696116	1738	internal	ACTIVATED	n.d.t.	all1437	2	nitrogenase molybdenum-iron protein NifN	Heterocyst differentiation and function
571	7.59539e-21	20.1195	PCC7120_chromo	1698076	1697950	1698193	994	upstream	ACTIVATED	activated	all1438	1	hypothetical protein	Central metabolism
572	3.37228e-08	7.47208	PCC7120_chromo	1699461	1699371	1699520	1041	internal	ACTIVATED	ACTIVATED	all1440	1	nitrogenase molybdenum-iron protein beta chain	Heterocyst differentiation and function
573	0	486.206	PCC7120_chromo	1700676	1700557	1700798	4122	upstream	n.d.t.	ACTIVATED	all1454C	1	nitrogenase molybdenum-iron protein alpha chain, Cend fragment (nifD3')	Heterocyst differentiation and function		1700631			GTTTAATGGCTTTC
573	0	486.206	PCC7120_chromo	1700676	1700557	1700798	4122	upstream	activated	activated	alr1442	1	nifD element site-specific recombinase XisA	Heterocyst differentiation and function	53	1700631			GTTTAATGGCTTTC
574	6.54656e-29	28.184	PCC7120_chromo	1704659	1704574	1704746	1094	upstream	n.d.t.	n.d.t.	all1445	1	hypothetical protein	Hypothetical
575	1.36813e-26	25.8639	PCC7120_chromo	1706072	1705946	1706197	886	internal 5' end	repressed	n.d.t.	alr1448	1	unknown protein	Hypothetical
576	4.54648e-124	123.342	PCC7120_chromo	1709102	1708958	1709254	1623	internal	n.d.t.	n.d.t.	alr1450	1	cytochrome P450	Cellular processes
577	2.35322e-35	34.6283	PCC7120_chromo	1710804	1710709	1710911	1278	internal	activated	n.d.t.	asr1451	1	unknown protein	Hypothetical
578	1.02527e-43	42.9892	PCC7120_chromo	1711774	1711687	1711848	924	downstream	ACTIVATED	ACTIVATED	all1454N	2	nitrogenase molybdenum-iron protein alpha chain, Nend fragment (nifD5')	Heterocyst differentiation and function
579	3.74011e-37	36.4271	PCC7120_chromo	1712736	1712612	1712856	948	internal	ACTIVATED	ACTIVATED	all1454N	2	nitrogenase molybdenum-iron protein alpha chain, Nend fragment (nifD5')	Heterocyst differentiation and function
580	7.91155e-15	14.1017	PCC7120_chromo	1713701	1713513	1713875	995	internal	ACTIVATED	ACTIVATED	all1455	1	nitrogenase iron protein NifH	Heterocyst differentiation and function	53
581	5.3913e-235	234.268	PCC7120_chromo	1715822	1715679	1715955	2156	internal 3' end	activated	activated	all1457	1	nitrogenase cofactor synthesis protein NifS	Heterocyst differentiation and function
582	4.45706e-23	22.351	PCC7120_chromo	1716796	1716703	1716920	881	upstream	activated	n.d.t.	alr1459	1	fdxN element site-specific recombinase XisF	Heterocyst differentiation and function
583	6.51394e-49	48.1862	PCC7120_chromo	1718378	1718239	1718526	1366	upstream	n.d.t.	activated	alr1460	1	hypothetical protein	Hypothetical
584	9.29274e-117	116.032	PCC7120_chromo	1720786	1720674	1720898	1610	downstream	activated	n.d.t.	all1463	4	unknown protein	Hypothetical
585	3.06013e-09	8.51426	PCC7120_chromo	1721162	1721042	1721280	975	internal 3' end	activated	n.d.t.	all1463	4	unknown protein	Hypothetical
586	6.92987e-10	9.15927	PCC7120_chromo	1721754	1721696	1721785	805	internal	activated	n.d.t.	all1463	4	unknown protein	Hypothetical
587	1.46883e-15	14.833	PCC7120_chromo	1722256	1722189	1722335	843	internal	activated	n.d.t.	all1463	4	unknown protein	Hypothetical
588	1.08867e-290	289.963	PCC7120_chromo	1723462	1723333	1723597	2579	internal 3' end	n.d.t.	n.d.t.	all1464	1	unknown protein	Hypothetical		1723431			GTTAAACTCGTCAC
589	1.72626e-50	49.7629	PCC7120_chromo	1728388	1728295	1728475	1672	upstream	repressed	activated	all1466	1	unknown protein	Other categories
589	1.72626e-50	49.7629	PCC7120_chromo	1728388	1728295	1728475	1672	internal 3' end	activated	n.d.t.	all1467	2	unknown protein	Hypothetical
590	4.6648e-23	22.3312	PCC7120_chromo	1728872	1728777	1728963	941	internal	activated	n.d.t.	all1467	2	unknown protein	Hypothetical
591	3.56045e-22	21.4485	PCC7120_chromo	1729678	1729599	1729759	833	internal 5' end	n.d.t.	n.d.t.	alr1468	1	hypothetical protein	Hypothetical
592	1.69546e-56	55.7707	PCC7120_chromo	1731917	1731784	1732064	1491	upstream far	repressed	activated	asr1469	2	unknown protein	Hypothetical
593	8.12152e-13	12.0904	PCC7120_chromo	1732330	1732166	1732477	968	upstream	repressed	activated	asr1469	2	unknown protein	Hypothetical
594	3.72902e-270	269.428	PCC7120_chromo	1739300	1739173	1739425	2413	internal 3' end	activated	activated	all1477	1	unknown protein	Hypothetical		1739291			GTAACTATAACTAC
595	5.49792e-66	65.2598	PCC7120_chromo	1741092	1740974	1741225	1124	internal 5' end	n.d.t.	activated	all1478	1	hypothetical protein	Hypothetical
596	1.26416e-14	13.8982	PCC7120_chromo	1743498	1743378	1743618	939	internal 5' end	n.d.t.	n.d.t.	all1479	1	unknown protein	Hypothetical
597	4.80387e-72	71.3184	PCC7120_chromo	1743902	1743800	1744000	1514	internal	n.d.t.	n.d.t.	all1480	2	unknown protein	Hypothetical
598	1.13917e-46	45.9434	PCC7120_chromo	1744207	1744083	1744337	1275	upstream	n.d.t.	n.d.t.	all1480	2	unknown protein	Hypothetical
599	8.11856e-58	57.0905	PCC7120_chromo	1763600	1763506	1763691	891	internal 3' end	n.d.t.	n.d.t.	alr1500	1	hypothetical protein	Hypothetical
599	8.11856e-58	57.0905	PCC7120_chromo	1763600	1763506	1763691	891	upstream	n.d.t.	activated	alr1501	1	hypothetical protein	Hypothetical
600	1.18952e-31	30.9246	PCC7120_chromo	1771271	1771126	1771390	1066	upstream	activated	n.d.t.	all1508	1	hypothetical protein	Hypothetical
600	1.18952e-31	30.9246	PCC7120_chromo	1771271	1771126	1771390	1066	internal 3' end	n.d.t.	activated	all1509	1	hypothetical protein	Hypothetical
601	1.46759e-26	25.8334	PCC7120_chromo	1776220	1776134	1776304	1159	upstream far	repressed	n.d.t.	all1515	1	probable cation-transporting ATPase	Transport and binding proteins
602	3.26568e-44	43.486	PCC7120_chromo	1776849	1776759	1776945	838	internal 3' end	ACTIVATED	activated	all1517	2	nitrogen fixation protein NifB	Heterocyst differentiation and function	14	1776866	-	ATTATTGTCAAGGTGGATACGGCGAA	GTCAAGGTGGATAC	*GAAGCCACATTTGACAATATTGTTAAAACTA	activator of an internal TSS
603	7.81317e-134	133.107	PCC7120_chromo	1778735	1778601	1778860	2214	upstream far	ACTIVATED	activated	all1517	2	nitrogen fixation protein NifB	Heterocyst differentiation and function	14
604	7.79984e-65	64.1079	PCC7120_chromo	1783493	1783369	1783609	1144	internal	n.d.t.	activated	all1522	1	3-methyl-2-oxobutanoate hydroxymethyltransferase	Biosynthesis of cofactors, prosthetic groups, and carriers
605	7.92413e-51	50.101	PCC7120_chromo	1785484	1785363	1785635	1263	upstream	n.d.t.	repressed	alr1524	1	ribulose 1,5-bisphosphate carboxylase/oxygenase large subunit	Central metabolism	31	1785459	+	TATATTGTGAGACAAGTTACAAATTA	GTGAGACAAGTTAC		repressor
606	1.52472e-48	47.8168	PCC7120_chromo	1792174	1792061	1792283	1252	internal 5' end	n.d.t.	activated	all1530	1	unknown protein	Hypothetical
606	1.52472e-48	47.8168	PCC7120_chromo	1792174	1792061	1792283	1252	upstream	n.d.t.	n.d.t.	alr1531	1	unknown protein	Other categories
607	2.4737e-112	111.607	PCC7120_chromo	1794302	1794195	1794409	1691	upstream	n.d.t.	n.d.t.	alr1533	1	ribulose 1,5-bisphosphate carboxylase/oxygenase activase; Rca	Central metabolism		1794358			GACTAGATATCTAC
608	4.24885e-184	183.372	PCC7120_chromo	1800129	1800002	1800259	1760	internal 5' end	n.d.t.	n.d.t.	alr1538	1	putative amino acid exporter	Nitrogen metabolism
609	0	356.728	PCC7120_chromo	1801988	1801864	1802111	3041	downstream	activated	n.d.t.	all1541	1	peroxiredoxin 2 family protein/glutaredoxin	Cellular processes		1802057			CTACGTCTTTATAC
610	1.30654e-15	14.8839	PCC7120_chromo	1803692	1803565	1803823	873	internal 5' end	n.d.t.	n.d.t.	alr1543	1	tRNA pseudouridine synthase B	Translation
611	1.1296e-31	30.9471	PCC7120_chromo	1807985	1807871	1808097	930	internal 5' end	activated	n.d.t.	alr1548	1	hypothetical protein	Hypothetical
612	4.90223e-25	24.3096	PCC7120_chromo	1809636	1809576	1809725	594	internal	activated	n.d.t.	all1549	2	(p)ppGpp 3-pyrophosphohydrolase	Regulatory functions	14
613	0	904.424	PCC7120_chromo	1810839	1810712	1810968	5148	internal 5' end	activated	n.d.t.	all1549	2	(p)ppGpp 3-pyrophosphohydrolase	Regulatory functions	14	1810805	+	ACATCTGTATCTTCAACTACATCATG	GTATCTTCAACTAC	*ATCATGAAGAAATCCAGCTGCTATCATAGCAGGA	activator of an antisense
614	1.90092e-65	64.721	PCC7120_chromo	1811274	1811147	1811403	1134	upstream	ACTIVATED	n.d.t.	alr1550	1	unknown protein	Hypothetical
615	9.11808e-96	95.0401	PCC7120_chromo	1812921	1812781	1813057	1590	internal	activated	n.d.t.	alr1551	1	two-component sensor histidine kinase	Regulatory functions
616	9.47625e-140	139.023	PCC7120_chromo	1816998	1816874	1817125	1775	internal	activated	activated	all1553	1	NADH dehydrogenase	Photosynthesis and respiration		1816976			GTATCGTAAGGTAC
617	7.897e-11	10.1025	PCC7120_chromo	1819486	1819415	1819557	717	upstream far	activated	activated	alr1555	1	unknown protein	Hypothetical
618	1.72692e-33	32.7627	PCC7120_chromo	1823702	1823606	1823807	1258	upstream	activated	activated	all1557	1	unknown protein	Hypothetical
618	1.72692e-33	32.7627	PCC7120_chromo	1823702	1823606	1823807	1258	upstream close	activated	n.d.t.	asr1558	1	unknown protein	Hypothetical
619	1.77389e-49	48.7511	PCC7120_chromo	1824045	1823940	1824160	1278	upstream	activated	n.d.t.	asr1559	1	hypothetical protein	Hypothetical
620	2.47841e-55	54.6058	PCC7120_chromo	1827774	1827664	1827892	1185	internal	activated	activated	alr1562	1	unknown protein	Hypothetical
621	3.65128e-95	94.4376	PCC7120_chromo	1829336	1829195	1829459	1729	internal 3' end	n.d.t.	n.d.t.	alr1563	1	unknown protein	Hypothetical
621	3.65128e-95	94.4376	PCC7120_chromo	1829336	1829195	1829459	1729	upstream	activated	n.d.t.	alr1564	1	unknown protein	Hypothetical
622	8.03244e-55	54.0952	PCC7120_chromo	1832006	1831859	1832186	1297	internal	repressed	activated	alr1565	1	hypothetical protein	Hypothetical
623	4.99638e-28	27.3013	PCC7120_chromo	1840763	1840662	1840884	926	internal	n.d.t.	n.d.t.	alr1575	1	unknown protein	Hypothetical
624	5.27748e-36	35.2776	PCC7120_chromo	1843162	1843046	1843268	847	upstream far	activated	n.d.t.	alr1576	3	dehydrogenase subunit	Other categories
625	2.13473e-152	151.671	PCC7120_chromo	1843712	1843598	1843823	1883	upstream	activated	n.d.t.	alr1576	3	dehydrogenase subunit	Other categories
626	2.84074e-28	27.5466	PCC7120_chromo	1844720	1844586	1844847	1218	internal	activated	n.d.t.	alr1576	3	dehydrogenase subunit	Other categories
627	6.21543e-18	17.2065	PCC7120_chromo	1847428	1847324	1847512	694	internal	activated	activated	alr1578	1	unknown protein	Hypothetical
628	8.81905e-134	133.055	PCC7120_chromo	1848990	1848850	1849127	1703	internal 5' end	activated	n.d.t.	alr1580	1	similar to myo-inositol catabolism iolE	Central metabolism
629	7.24795e-27	26.1398	PCC7120_chromo	1850972	1850856	1851088	950	internal	n.d.t.	n.d.t.	alr1582	1	unknown protein	Hypothetical
630	2.79665e-09	8.55336	PCC7120_chromo	1851525	1851450	1851560	672	internal	activated	n.d.t.	alr1583	1	hypothetical protein	Hypothetical
631	2.96041e-18	17.5286	PCC7120_chromo	1852532	1852431	1852630	848	internal	activated	repressed	alr1584	2	unknown protein	Hypothetical
632	0.000139273	3.85613	PCC7120_chromo	1853125	1853019	1853173	1027	internal	activated	repressed	alr1584	2	unknown protein	Hypothetical
633	1.61094e-08	7.79292	PCC7120_chromo	1855798	1855675	1855924	943	upstream close	activated	n.d.t.	alr1586	1	probable glucodextranase	Other categories
634	1.89954e-34	33.7214	PCC7120_chromo	1864872	1864770	1864972	1121	upstream far	n.d.t.	n.d.t.	all1591	1	histidinol dehydrogenase; HisD	Amino acid biosynthesis (Fox genes)
634	1.89954e-34	33.7214	PCC7120_chromo	1864872	1864770	1864972	1121	upstream	n.d.t.	n.d.t.	asr1592	2	30S ribosomal protein S20	Translation
635	2.22403e-42	41.6529	PCC7120_chromo	1865210	1865081	1865369	1044	upstream close	n.d.t.	n.d.t.	asr1592	2	30S ribosomal protein S20	Translation
636	1.38231e-21	20.8594	PCC7120_chromo	1866523	1866439	1866593	866	upstream	activated	n.d.t.	alr1594	2	RNA polymerase beta subunit	Transcription
637	3.06865e-24	23.5131	PCC7120_chromo	1868662	1868562	1868752	688	internal	activated	n.d.t.	alr1594	2	RNA polymerase beta subunit	Transcription
638	1.00395e-37	36.9983	PCC7120_chromo	1874074	1873940	1874214	913	internal	activated	n.d.t.	alr1596	2	RNA polymerase beta prime subunit	Transcription
639	3.11153e-07	6.50703	PCC7120_chromo	1875051	1874992	1875113	720	internal	activated	n.d.t.	alr1596	2	RNA polymerase beta prime subunit	Transcription
640	2.75766e-38	37.5595	PCC7120_chromo	1879844	1879739	1879962	987	upstream	activated	n.d.t.	all1598	1	phosphatidylcholine desaturase; DesA	Fatty acid, phospholipid and sterol metabolism
641	3.62454e-43	42.4407	PCC7120_chromo	1880998	1880894	1881104	898	internal	activated	n.d.t.	alr1600	1	similar to aluminum resistance protein	Other categories
642	2.02155e-232	231.694	PCC7120_chromo	1884444	1884308	1884573	2413	internal 5' end	activated	n.d.t.	alr1603	1	putative heterocyst to vegetative cell connection protein (fraH)	Other categories
643	0	421.3	PCC7120_chromo	1894117	1894003	1894230	3331	internal 3' end	n.d.t.	n.d.t.	alr1612	1	hypothetical protein	Hypothetical					?
644	1.62679e-30	29.7887	PCC7120_chromo	1895154	1895038	1895273	889	internal 3' end	activated	n.d.t.	alr1613	1	hypothetical protein	Hypothetical
645	1.77352e-11	10.7512	PCC7120_chromo	1896770	1896665	1896870	787	internal	activated	n.d.t.	alr1614	2	toxin secretion ABC transporter ATP-binding protein	Transport and binding proteins
646	1.60582e-28	27.7943	PCC7120_chromo	1897276	1897165	1897387	1117	internal	activated	n.d.t.	alr1614	2	toxin secretion ABC transporter ATP-binding protein	Transport and binding proteins
647	1.80561e-24	23.7434	PCC7120_chromo	1897842	1897704	1897971	832	upstream	n.d.t.	ACTIVATED	alr1615	2	Subtilase family protein	Other categories
648	1.28683e-41	40.8905	PCC7120_chromo	1898816	1898702	1898939	1067	upstream	n.d.t.	ACTIVATED	alr1615	2	Subtilase family protein	Other categories
649	1.91662e-103	102.717	PCC7120_chromo	1902754	1902649	1902855	1377	internal 3' end	activated	n.d.t.	all1616	1	hypothetical protein	Hypothetical
650	2.19005e-88	87.6595	PCC7120_chromo	1906427	1906306	1906549	1356	internal 5' end	n.d.t.	activated	all1618	1	hypothetical protein	Hypothetical
650	2.19005e-88	87.6595	PCC7120_chromo	1906427	1906306	1906549	1356	upstream	activated	n.d.t.	alr1619	2	ABC transporter, ATP-binding protein	Transport and binding proteins
651	7.45937e-51	50.1273	PCC7120_chromo	1907592	1907474	1907718	975	internal	activated	n.d.t.	alr1619	2	ABC transporter, ATP-binding protein	Transport and binding proteins
652	1.01765e-116	115.992	PCC7120_chromo	1915122	1914987	1915245	1590	internal	n.d.t.	n.d.t.	all1625	2	serine/threonine kinase with two-component sensor domain	Regulatory functions
653	1.02458e-197	196.989	PCC7120_chromo	1917997	1917863	1918122	2375	internal	n.d.t.	n.d.t.	all1625	2	serine/threonine kinase with two-component sensor domain	Regulatory functions
654	7.12042e-12	11.1475	PCC7120_chromo	1920446	1920355	1920536	751	internal	activated	activated	all1626	1	unknown protein	Hypothetical
655	3.40774e-92	91.4675	PCC7120_chromo	1931814	1931689	1931934	1182	internal 3' end	ACTIVATED	activated	alr1635	1	sulfate permease	Transport and binding proteins
656	1.63478e-23	22.7865	PCC7120_chromo	1932274	1932173	1932366	849	downstream	n.d.t.	activated	all1636	1	regulatory protein	Regulatory functions
657	3.32111e-41	40.4787	PCC7120_chromo	1938864	1938770	1938958	1049	internal	repressed	n.d.t.	all1639	1	two-component hybrid sensor and regulator	Regulatory functions
658	4.13203e-27	26.3838	PCC7120_chromo	1953121	1953020	1953220	976	internal	repressed	n.d.t.	all1646	2	heterocyst glycolipid synthase; HglE	Heterocyst differentiation and function
659	7.55845e-25	24.1216	PCC7120_chromo	1953493	1953409	1953579	1008	internal	repressed	n.d.t.	all1646	2	heterocyst glycolipid synthase; HglE	Heterocyst differentiation and function
660	1.01261e-35	34.9946	PCC7120_chromo	1956356	1956260	1956458	1139	internal 3' end	n.d.t.	n.d.t.	all1647	2	peptide synthetase	Translation
661	9.02353e-58	57.0446	PCC7120_chromo	1958928	1958822	1959044	1471	internal 5' end	n.d.t.	n.d.t.	all1647	2	peptide synthetase	Translation
662	6.1472e-273	272.211	PCC7120_chromo	1959814	1959677	1959942	2661	internal 3' end	n.d.t.	n.d.t.	all1648	1	similar to polyketide synthase	Other categories
663	1.73842e-54	53.7598	PCC7120_chromo	1971828	1971713	1971945	1209	upstream	activated	activated	alr1652	1	unknown protein	Hypothetical
664	1.1072e-68	67.9558	PCC7120_chromo	1973078	1972941	1973215	1378	upstream close	activated	activated	alr1653	2	unknown protein	Hypothetical
665	6.88096e-20	19.1624	PCC7120_chromo	1973582	1973484	1973691	821	internal	activated	activated	alr1653	2	unknown protein	Hypothetical
666	4.04962e-27	26.3926	PCC7120_chromo	1974955	1974899	1975029	957	internal	n.d.t.	n.d.t.	alr1654	1	unknown protein	Hypothetical
667	5.47596e-12	11.2615	PCC7120_chromo	1982403	1982334	1982482	839	internal	n.d.t.	activated	alr1659	2	hypothetical protein	Hypothetical
668	9.97336e-21	20.0012	PCC7120_chromo	1982733	1982647	1982809	1027	internal 3' end	n.d.t.	activated	alr1659	2	hypothetical protein	Hypothetical
669	0	481.598	PCC7120_chromo	1983145	1983012	1983274	4187	internal 5' end	n.d.t.	n.d.t.	all1660	1	unknown protein	Hypothetical		1983144			GTTATGTCGTATAC		repressor?
670	6.61191e-10	9.17967	PCC7120_chromo	1984004	1983898	1984073	700	internal 3' end	ACTIVATED	n.d.t.	all1663	1	UDP-N-acetylmuramoylalanyl-D-glutamate--2,6-diaminopimelate ligase	Cell envelope
671	8.20963e-72	71.0857	PCC7120_chromo	1991332	1991204	1991475	1255	internal	n.d.t.	n.d.t.	alr1668	1	putative glycosyl transferase	Other categories
672	5.53982e-27	26.2565	PCC7120_chromo	1992956	1992853	1993050	1013	internal 5' end	n.d.t.	n.d.t.	all1670	1	transcriptional regulator	Regulatory functions
673	4.08086e-33	32.3892	PCC7120_chromo	1993876	1993797	1993982	1128	internal 5' end	activated	ACTIVATED	all1672	1	unknown protein	Hypothetical
674	4.82243e-37	36.3167	PCC7120_chromo	1994834	1994715	1994945	1313	internal 3' end	activated	n.d.t.	all1673	4	similar to heme binding protein CemA	Biosynthesis of cofactors, prosthetic groups, and carriers
675	9.6869e-15	14.0138	PCC7120_chromo	1995168	1995112	1995221	1076	internal	activated	n.d.t.	all1673	4	similar to heme binding protein CemA	Biosynthesis of cofactors, prosthetic groups, and carriers
676	3.43616e-64	63.4639	PCC7120_chromo	1996090	1996005	1996188	1109	internal 5' end	activated	n.d.t.	all1673	4	similar to heme binding protein CemA	Biosynthesis of cofactors, prosthetic groups, and carriers
676	3.43616e-64	63.4639	PCC7120_chromo	1996090	1996005	1996188	1109	upstream	n.d.t.	n.d.t.	alr1674	3	hypothetical protein	Hypothetical
677	2.94109e-33	32.5315	PCC7120_chromo	1996387	1996298	1996469	1077	upstream	activated	n.d.t.	all1673	4	similar to heme binding protein CemA	Biosynthesis of cofactors, prosthetic groups, and carriers
677	2.94109e-33	32.5315	PCC7120_chromo	1996387	1996298	1996469	1077	internal 5' end	n.d.t.	n.d.t.	alr1674	3	hypothetical protein	Hypothetical
678	8.33437e-122	121.079	PCC7120_chromo	1997836	1997728	1997952	1062	internal	n.d.t.	n.d.t.	alr1674	3	hypothetical protein	Hypothetical
679	1.0858e-263	262.964	PCC7120_chromo	1998783	1998691	1998893	2372	upstream close	activated	n.d.t.	alr1675	1	protein-methionine-S-oxide reductase	Other categories		1998748			GTATGTAAAAACAC
680	3.60095e-85	84.4436	PCC7120_chromo	2005762	2005636	2005885	1522	internal 3' end	repressed	n.d.t.	all1682	1	probable Mg2+ transport protein	Transport and binding proteins
681	4.31914e-140	139.365	PCC7120_chromo	2010840	2010715	2010965	1375	internal 3' end	activated	n.d.t.	all1686	1	putative purple acid phosphatase precursor	Other categories
682	2.52849e-78	77.5971	PCC7120_chromo	2017519	2017408	2017612	905	internal	n.d.t.	n.d.t.	alr1689	1	cobalamin biosynthetic protein CobN	Biosynthesis of cofactors, prosthetic groups, and carriers
683	1.70554e-43	42.7681	PCC7120_chromo	2019178	2019057	2019311	1066	internal	n.d.t.	n.d.t.	alr1690	1	cell wall-binding protein/anti-furA	Cell envelope	22	2019141	+		GTCAGAACCACTCC
684	8.0219e-37	36.0957	PCC7120_chromo	2020226	2020110	2020348	1047	internal	activated	n.d.t.	all1691	1	Transcriptional regulator cell wall-binding protein FurA	Regulatory functions	22	2020212	+		GTTACATTTGACAC
685	1.90822e-110	109.719	PCC7120_chromo	2027907	2027765	2028039	1614	internal	n.d.t.	n.d.t.	all1695	2	probable peptide synthetase	Translation
686	1.97403e-147	146.705	PCC7120_chromo	2028755	2028630	2028877	1870	internal	n.d.t.	n.d.t.	all1695	2	probable peptide synthetase	Translation
687	2.75528e-38	37.5598	PCC7120_chromo	2034890	2034711	2035037	1271	internal	activated	activated	all1696	1	similar to fibrinogen-binding protein	Other categories
688	3.97615e-28	27.4005	PCC7120_chromo	2039517	2039415	2039657	808	internal 5' end	activated	n.d.t.	alr1700	1	hypothetical protein	Hypothetical
689	1.3092e-104	103.883	PCC7120_chromo	2041302	2041172	2041429	1613	internal 5' end	n.d.t.	activated	all1701	1	hypothetical protein	Hypothetical
690	8.59821e-49	48.0656	PCC7120_chromo	2044318	2044173	2044458	988	internal 3' end	activated	n.d.t.	all1704	1	two-component response regulator	Regulatory functions
691	1.66087e-60	59.7797	PCC7120_chromo	2047308	2047206	2047414	1182	internal 3' end	n.d.t.	n.d.t.	alr1706	1	cell-division ATP-binding protein FtsE	Cellular processes
692	2.7736e-56	55.557	PCC7120_chromo	2049157	2049051	2049257	1139	upstream	n.d.t.	activated	all1708	1	unknown protein	Hypothetical
692	2.7736e-56	55.557	PCC7120_chromo	2049157	2049051	2049257	1139	upstream	activated	n.d.t.	alr1709	3	hypothetical protein	Hypothetical	14
693	0	1542.98	PCC7120_chromo	2050690	2050563	2050818	9521	downstream	activated	n.d.t.	alr1709	3	hypothetical protein	Hypothetical	14	2050680	-	AATATTGTAACAGGCAACACAGTTTT	GTAACAGGCAACAC	*AGTTTTTTTGAAAAAATTTACCGAAAAAAGATATA	activator of a sRNA
693	0	1542.98	PCC7120_chromo	2050690	2050563	2050818	9521	downstream	activated	n.d.t.	alr1709	3	hypothetical protein	Hypothetical	14	2050680	+	AAAACTGTGTTGCCTGTTACAATATT	GTGTTGCCTGTTAC	*AATATTGTTA	repressor of a sRNA
694	7.71788e-134	133.113	PCC7120_chromo	2055898	2055758	2056034	2009	upstream	ACTIVATED	activated	all1711	1	possible sugar MFS transporter	Transport and binding proteins
694	7.71788e-134	133.113	PCC7120_chromo	2055898	2055758	2056034	2009	upstream	activated	activated	alr1712	1	hypothetical protein	Hypothetical
695	0	1791.79	PCC7120_chromo	2058866	2058723	2059007	12359	upstream	activated	ACTIVATED	sRNA(2058877)	1	sRNA upstream of alr1713	Other categories	14	2058829	+	GTTTATGTAACCTATAAGACATTTTA	GTAACCTATAAGAC	*ATTTTATTTGATACCTCATACTCTAAAATCAAGTA	activator
696	2.88175e-31	30.5403	PCC7120_chromo	2062055	2061936	2062176	1051	internal	activated	activated	all1716	2	two-component hybrid sensor and regulator	Regulatory functions
697	8.10911e-106	105.091	PCC7120_chromo	2065659	2065543	2065761	1403	upstream	activated	activated	all1716	2	two-component hybrid sensor and regulator	Regulatory functions
698	8.63759e-20	19.0636	PCC7120_chromo	2068018	2067902	2068140	794	internal 5' end	n.d.t.	n.d.t.	all1717	1	DNA ligase	DNA replication, recombination, and repair
699	3.21987e-70	69.4922	PCC7120_chromo	2072216	2072112	2072322	1364	internal 3' end	activated	n.d.t.	all1723	1	probable aldolase	Other categories
700	1.19499e-263	262.923	PCC7120_chromo	2073690	2073558	2073808	2100	internal	activated	activated	all1724	1	unknown protein	Hypothetical
701	7.22875e-97	96.1409	PCC7120_chromo	2077354	2077249	2077461	1335	upstream	activated	activated	alr1728	2	hypothetical protein	Hypothetical (Fox gene)		2077366	-	AATAAAGATACAAAAAATACTTTTTG	GATACAAAAAATAC	*TTTTTGCAGTGAGAATACTTGTCACAATGAGGATA	activator
702	3.38758e-44	43.4701	PCC7120_chromo	2079089	2078965	2079194	1071	downstream	activated	activated	all1729	1	unknown protein	Hypothetical
702	3.38758e-44	43.4701	PCC7120_chromo	2079089	2078965	2079194	1071	downstream	activated	activated	alr1728	2	hypothetical protein	Hypothetical (Fox gene)
703	1.89409e-51	50.7226	PCC7120_chromo	2084314	2084238	2084394	1523	internal 5' end	activated	activated	all1731	2	protein phosphatase (PrpJ)	Regulatory functions
704	1.25771e-280	279.9	PCC7120_chromo	2085010	2084898	2085109	2492	upstream	activated	activated	all1731	2	protein phosphatase (PrpJ)	Regulatory functions		2085064	-	ATAAATGTGTTAATTTGAACAGCACT	GTGTTAATTTGAAC	*AGCACTAAATCAATTAGATATTTATCATCCAATTG
705	3.63208e-133	132.44	PCC7120_chromo	2090989	2090886	2091099	1789	upstream	activated	activated	all1738	1	carboxyl-terminal protease	Translation	14	2090995		GAAAAAGTGGCAATTAATACAAAAAC	GTGGCAATTAATAC
706	2.38187e-104	103.623	PCC7120_chromo	2092095	2091959	2092234	1550	internal 3' end	n.d.t.	activated	all1741	4	probable proteinase	Translation
707	1.69576e-44	43.7706	PCC7120_chromo	2093018	2092886	2093161	836	internal	n.d.t.	activated	all1741	4	probable proteinase	Translation
708	2.71449e-74	73.5663	PCC7120_chromo	2093612	2093497	2093736	1080	internal	n.d.t.	activated	all1741	4	probable proteinase	Translation
709	9.21183e-31	30.0357	PCC7120_chromo	2094216	2094111	2094320	842	internal 5' end	n.d.t.	activated	all1741	4	probable proteinase	Translation
710	1.57814e-58	57.8019	PCC7120_chromo	2100261	2100135	2100382	1007	internal	activated	n.d.t.	all1745	1	glutathione transferase	Biosynthesis of cofactors, prosthetic groups, and carriers
711	4.86291e-35	34.3131	PCC7120_chromo	2103697	2103631	2103809	1063	internal 5' end	activated	n.d.t.	asl1749	1	unknown protein	Hypothetical
712	3.04604e-134	133.516	PCC7120_chromo	2106168	2106045	2106284	1577	upstream	n.d.t.	n.d.t.	all1751	1	hypothetical protein	Hypothetical
712	3.04604e-134	133.516	PCC7120_chromo	2106168	2106045	2106284	1577	upstream	activated	n.d.t.	alr1752	1	hypothetical protein	Hypothetical
713	2.10978e-46	45.6758	PCC7120_chromo	2112034	2111915	2112154	1003	internal	activated	n.d.t.	all1758	1	hypothetical protein	Hypothetical
714	1.97314e-40	39.7048	PCC7120_chromo	2117290	2117179	2117418	1254	upstream	n.d.t.	n.d.t.	all1761	1	hypothetical protein	Hypothetical
715	3.7587e-216	215.425	PCC7120_chromo	2119746	2119608	2119885	2842	upstream	activated	n.d.t.	all1763	1	hypothetical protein	Hypothetical
716	8.30024e-162	161.081	PCC7120_chromo	2123224	2123103	2123333	2395	internal 3' end	repressed	n.d.t.	all1769	1	unknown protein	Hypothetical		2123157			GTTGTAAAATAATC
717	1.20399e-13	12.9194	PCC7120_chromo	2123618	2123553	2123663	832	internal	activated	n.d.t.	all1768	1	probable glycosyl transferase	Other categories
718	0	434.043	PCC7120_chromo	2125184	2125057	2125306	3609	upstream	activated	n.d.t.	all1770	2	unknown protein	Hypothetical		2125179			GTATCTGGAGCTAC		function?
719	1.49637e-23	22.825	PCC7120_chromo	2125879	2125789	2125965	1103	internal 5' end	activated	n.d.t.	all1770	2	unknown protein	Hypothetical
720	3.15073e-163	162.502	PCC7120_chromo	2128450	2128319	2128575	1732	internal	n.d.t.	n.d.t.	all1772	3	unknown protein	Hypothetical
721	3.93625e-65	64.4049	PCC7120_chromo	2129630	2129520	2129746	1116	internal	n.d.t.	n.d.t.	all1772	3	unknown protein	Hypothetical
722	4.56369e-41	40.3407	PCC7120_chromo	2130844	2130752	2130950	993	internal 5' end	n.d.t.	n.d.t.	all1772	3	unknown protein	Hypothetical
723	6.60703e-168	167.18	PCC7120_chromo	2133498	2133363	2133628	2225	internal 5' end	n.d.t.	n.d.t.	all1774	1	exodeoxyribonuclease VII large subunit	DNA replication, recombination, and repair
724	0	505.328	PCC7120_chromo	2136614	2136491	2136745	3288	upstream	activated	n.d.t.	all1776	1	hypothetical protein	Hypothetical		2136595			GTAGTAGTAGATAC		activator?
725	1.67246e-20	19.7766	PCC7120_chromo	2137028	2136921	2137127	983	internal	ACTIVATED	activated	asl1778	1	unknown protein	Hypothetical
726	1.3804e-40	39.86	PCC7120_chromo	2143358	2143242	2143467	841	upstream	activated	n.d.t.	all1783	1	hypothetical protein	Hypothetical
726	1.3804e-40	39.86	PCC7120_chromo	2143358	2143242	2143467	841	internal	activated	n.d.t.	all1784	1	ribokinase	Other categories
727	1.81188e-40	39.7419	PCC7120_chromo	2151465	2151344	2151575	929	upstream	n.d.t.	n.d.t.	all1787	1	hypothetical protein	Hypothetical
727	1.81188e-40	39.7419	PCC7120_chromo	2151465	2151344	2151575	929	upstream	n.d.t.	n.d.t.	alr1788	1	similar to zeta-carotene desaturase	Other categories
728	3.86167e-92	91.4132	PCC7120_chromo	2154019	2153913	2154136	1011	upstream	activated	n.d.t.	alr1790	1	unknown protein	Hypothetical
728	3.86167e-92	91.4132	PCC7120_chromo	2154019	2153913	2154136	1011	upstream	n.d.t.	n.d.t.	asl1789	1	unknown protein	Hypothetical
729	0	1908.73	PCC7120_chromo	2159080	2158958	2159198	9549	upstream	repressed	n.d.t.	all1797	1	unknown protein	Hypothetical	14	2159129	-	AAATTTGTATCCTCTGCTGCTGCACT	GTATCCTCTGCTGC	*TGCACTAGAAGTTTGTTCAAGGTTTAATTGTAATA	activator
730	5.97492e-53	52.2237	PCC7120_chromo	2169360	2169273	2169458	1202	upstream	n.d.t.	n.d.t.	all1804	1	two-component hybrid sensor and regulator	Regulatory functions
731	6.52167e-308	321.186	PCC7120_chromo	2170292	2170163	2170427	3250	upstream	activated	n.d.t.	alr1805	1	hypothetical protein	Hypothetical		2170278			GTTAATTTTGATAC
732	1.56423e-40	39.8057	PCC7120_chromo	2171471	2171401	2171565	913	internal 3' end	activated	n.d.t.	all1806	1	hypothetical protein	Hypothetical
733	2.43327e-58	57.6138	PCC7120_chromo	2173314	2173185	2173432	1376	internal 5' end	n.d.t.	activated	alr1808	1	hypothetical protein	Hypothetical
734	1.17501e-45	44.93	PCC7120_chromo	2175329	2175206	2175443	1140	upstream	n.d.t.	n.d.t.	alr1810	1	unknown protein	Hypothetical
735	9.17392e-63	62.0374	PCC7120_chromo	2177816	2177694	2177934	1368	internal 5' end	n.d.t.	n.d.t.	all1811	3	glycerol kinase	Fatty acid, phospholipid and sterol metabolism
736	2.4504e-23	22.6108	PCC7120_chromo	2178484	2178372	2178601	904	upstream	n.d.t.	n.d.t.	all1811	3	glycerol kinase	Fatty acid, phospholipid and sterol metabolism
737	6.82713e-16	15.1658	PCC7120_chromo	2179183	2179090	2179269	1063	upstream far	n.d.t.	n.d.t.	all1811	3	glycerol kinase	Fatty acid, phospholipid and sterol metabolism
738	0	373.595	PCC7120_chromo	2181185	2181048	2181320	3581	upstream	ACTIVATED	activated	all1814	1	unknown protein	Hypothetical		2181182			GTAGCGATCGCTAC		activator
739	3.37164e-145	144.472	PCC7120_chromo	2183884	2183745	2184053	2451	internal	n.d.t.	n.d.t.	alr1819	2	hypothetical protein	Hypothetical
740	1.64272e-18	17.7844	PCC7120_chromo	2184542	2184416	2184667	876	internal	n.d.t.	n.d.t.	alr1819	2	hypothetical protein	Hypothetical
741	3.73385e-12	11.4278	PCC7120_chromo	2186964	2186888	2187069	779	internal	n.d.t.	activated	all1820	1	hypothetical protein	Hypothetical
742	5.46534e-121	120.262	PCC7120_chromo	2188672	2188556	2188787	1659	internal 3' end	repressed	n.d.t.	alr1821	1	hypothetical protein	Hypothetical
742	5.46534e-121	120.262	PCC7120_chromo	2188672	2188556	2188787	1659	upstream	n.d.t.	n.d.t.	alr1822	1	hypothetical protein	Hypothetical
743	2.16378e-111	110.665	PCC7120_chromo	2191972	2191850	2192090	1341	internal 5' end	n.d.t.	n.d.t.	all1826	1	hypothetical protein (ycf53)	Hypothetical
743	2.16378e-111	110.665	PCC7120_chromo	2191972	2191850	2192090	1341	upstream	n.d.t.	n.d.t.	alr1827	2	isocitrate dehydrogenase; Icd	Central metabolism		2191972	+	TCATTAGCAGTGCCTGATACAATCAT	GCAGTGCCTGATAC	*AATCATTGGG	repressor
744	1.24665e-36	35.9043	PCC7120_chromo	2193070	2192972	2193175	816	internal	n.d.t.	n.d.t.	alr1827	2	isocitrate dehydrogenase; Icd	Central metabolism
745	4.0127e-60	59.3966	PCC7120_chromo	2194785	2194716	2194877	934	internal 5' end	n.d.t.	n.d.t.	all1830	1	unknown protein	Hypothetical
746	1.29646e-48	47.8872	PCC7120_chromo	2199334	2199195	2199470	1190	upstream	activated	n.d.t.	alr1834	1	periplasmic substrate binding protein of neutral amino acid ABC-transporter (N-I), natB	Nitrogen metabolism
747	2.17429e-18	17.6627	PCC7120_chromo	2201541	2201436	2201649	942	internal 5' end	activated	n.d.t.	all1835	1	unknown protein	Hypothetical
748	2.93336e-65	64.5326	PCC7120_chromo	2206084	2205966	2206206	1024	upstream	activated	n.d.t.	all1843	1	hypothetical protein	Hypothetical	12,31	2206159	-		GTGGTATCCGGTAC		repressor?
749	1.28367e-37	36.8915	PCC7120_chromo	2210907	2210780	2211045	1051	internal 5' end	n.d.t.	n.d.t.	all1847	1	similar to protein-glutamate methylesterase	Other categories
750	3.20831e-46	45.4937	PCC7120_chromo	2212248	2212172	2212330	1163	internal	n.d.t.	n.d.t.	all1849	1	unknown protein	Hypothetical
751	1.71333e-278	277.766	PCC7120_chromo	2214835	2214705	2214957	2571	internal 3' end	activated	n.d.t.	alr1850	1	hypothetical protein	Hypothetical
752	0	360.579	PCC7120_chromo	2219248	2219135	2219357	2678	internal	n.d.t.	n.d.t.	alr1855	1	unknown protein	Hypothetical		2219242			GTATACAATGCTAC
753	3.52197e-27	26.4532	PCC7120_chromo	2223608	2223500	2223715	849	internal 3' end	repressed	n.d.t.	all1861	2	peptidoglycan-binding protein	Cell envelope
754	2.89084e-146	145.539	PCC7120_chromo	2224244	2224125	2224357	1651	upstream	repressed	n.d.t.	all1861	2	peptidoglycan-binding protein	Cell envelope
755	3.65128e-95	94.4376	PCC7120_chromo	2224843	2224721	2224971	1471	internal	ACTIVATED	activated	all1862	2	similar to peptidase	Translation
756	1.10357e-172	171.957	PCC7120_chromo	2225710	2225591	2225835	1666	upstream	ACTIVATED	activated	all1862	2	similar to peptidase	Translation
757	1.16253e-29	28.9346	PCC7120_chromo	2228604	2228508	2228703	928	internal	ACTIVATED	n.d.t.	all1865	1	similar to xenobiotic reductase	Other categories
758	3.49935e-53	52.456	PCC7120_chromo	2229118	2228960	2229315	1770	internal	activated	activated	all1866	1	thioredoxin	Biosynthesis of cofactors, prosthetic groups, and carriers
759	5.29837e-12	11.2759	PCC7120_chromo	2235225	2235162	2235293	779	internal	n.d.t.	activated	all1872	1	hypothetical protein	Hypothetical
760	3.08627e-31	30.5106	PCC7120_chromo	2247361	2247273	2247450	1147	internal	n.d.t.	n.d.t.	alr1883	2	two-component hybrid sensor and regulator	Regulatory functions
761	9.51549e-108	107.022	PCC7120_chromo	2248446	2248328	2248563	1271	internal	n.d.t.	n.d.t.	alr1883	2	two-component hybrid sensor and regulator	Regulatory functions
762	6.14544e-14	13.2114	PCC7120_chromo	2251335	2251264	2251408	699	upstream	n.d.t.	n.d.t.	all1884	1	probable short-chain dehydrogenase	Other categories
762	6.14544e-14	13.2114	PCC7120_chromo	2251335	2251264	2251408	699	internal 5' end	n.d.t.	n.d.t.	alr1885	1	queuine tRNA-ribosyltransferase	Translation
763	2.32196e-24	23.6341	PCC7120_chromo	2261126	2261080	2261234	884	internal 3' end	activated	repressed	alr1890	1	phosphoglycerate dehydrogenase	Amino acid biosynthesis
763	2.32196e-24	23.6341	PCC7120_chromo	2261126	2261080	2261234	884	upstream	n.d.t.	n.d.t.	alr1891	2	ribosomal protein L11 methyltransferase	Translation
764	7.65534e-17	16.116	PCC7120_chromo	2261688	2261573	2261800	797	internal	n.d.t.	n.d.t.	alr1891	2	ribosomal protein L11 methyltransferase	Translation
765	2.25199e-54	53.6474	PCC7120_chromo	2262914	2262810	2262988	1085	internal	n.d.t.	n.d.t.	all1893	1	thioredoxin	Biosynthesis of cofactors, prosthetic groups, and carriers	31
766	1.53968e-76	75.8126	PCC7120_chromo	2263968	2263841	2264096	1865	internal	n.d.t.	n.d.t.	alr1894	1	3-oxoacyl-[acyl-carrier protein] reductase	Fatty acid, phospholipid and sterol metabolism
767	8.50149e-84	83.0705	PCC7120_chromo	2266572	2266447	2266690	1235	internal	n.d.t.	n.d.t.	alr1896	1	chaperonin GroEL	Cellular processes
768	4.1473e-22	21.3822	PCC7120_chromo	2277588	2277509	2277655	1032	internal 3' end	activated	activated	all1904	3	adenylate cyclase; CyaB2	Purines, pyrimidines, nucleosides, and nucleotides
769	0	512.686	PCC7120_chromo	2280276	2280141	2280407	3941	upstream	activated	activated	all1904	3	adenylate cyclase; CyaB2	Purines, pyrimidines, nucleosides, and nucleotides		2280267			GTATAGACAATAAC
769	0	512.686	PCC7120_chromo	2280276	2280141	2280407	3941	upstream	n.d.t.	n.d.t.	alr1905	2	unknown protein	Hypothetical		2280267			GTATAGACAATAAC
770	1.89762e-99	98.7218	PCC7120_chromo	2280746	2280611	2280871	1904	upstream	activated	activated	all1904	3	adenylate cyclase; CyaB2	Purines, pyrimidines, nucleosides, and nucleotides
770	1.89762e-99	98.7218	PCC7120_chromo	2280746	2280611	2280871	1904	upstream close	n.d.t.	n.d.t.	alr1905	2	unknown protein	Hypothetical		2280768			GTCAGATTCAATTC
771	0	386.858	PCC7120_chromo	2281494	2281357	2281617	3074	internal	n.d.t.	n.d.t.	alr1906	1	hypothetical protein	Hypothetical		2281502			GTAGCATCCAGAAC
772	3.5319e-49	48.452	PCC7120_chromo	2285068	2284937	2285214	1658	upstream	REPRESSED	n.d.t.	all1908	1	unknown protein	Hypothetical
772	3.5319e-49	48.452	PCC7120_chromo	2285068	2284937	2285214	1658	upstream	activated	n.d.t.	alr1909	1	hypothetical protein	Hypothetical	14	2285009	+	ATTTTTGTGTTATAGAATACTGAATA	GTGTTATAGAATAC	TGAATATTAGTAGAGATTCGCTGATTATCACTGATA
773	3.98691e-48	47.3994	PCC7120_chromo	2290536	2290445	2290628	960	internal	REPRESSED	n.d.t.	alr1911	1	pyruvate flavodoxin dehydrogenase NifJ	Other categories	31
774		53.044	PCC7120_chromo	2298023	2297915	2298122	1097	upstream	repressed	repressed	all1914	1	similar to two-component sensor histidine kinase	Regulatory functions
774	9.0355e-54	53.044	PCC7120_chromo	2298023	2297915	2298122	1097	internal	REPRESSED	n.d.t.	asr1915	1	unknown protein	Hypothetical
775	2.29592e-191	190.639	PCC7120_chromo	2303298	2303185	2303411	2549	internal	activated	n.d.t.	alr1920	1	unknown protein	Hypothetical		2303274			GTAGCGCGAGATAC
776	0	1744.65	PCC7120_chromo	2304194	2304064	2304320	10421	internal	activated	n.d.t.	alr1921	1	biotin synthase	Biosynthesis of cofactors, prosthetic groups, and carriers		2304193		GGTTTAGAAGTGTGCTGTACTCTGGG	GAAGTGTGCTGTAC		?
777	1.03107e-96	95.9867	PCC7120_chromo	2306904	2306789	2307025	1707	internal 3' end	activated	n.d.t.	alr1924	1	3-dehydroquinate synthase; AroB	Amino acid biosynthesis
778	1.69817e-155	154.77	PCC7120_chromo	2307683	2307566	2307800	1670	upstream	n.d.t.	n.d.t.	alr1925	1	unknown protein	Hypothetical
779	6.03714e-76	75.2192	PCC7120_chromo	2313164	2313051	2313283	1321	internal	repressed	n.d.t.	alr1927	1	ABC transporter ATP-binding protein	Transport and binding proteins
780	3.91156e-184	183.408	PCC7120_chromo	2320982	2320860	2321113	1722	upstream	n.d.t.	n.d.t.	asl1935	1	unknown protein	Hypothetical
780	3.91156e-184	183.408	PCC7120_chromo	2320982	2320860	2321113	1722	internal 3' end	n.d.t.	n.d.t.	asl1936	1	unknown protein	Hypothetical
781	4.24419e-149	148.372	PCC7120_chromo	2321382	2321268	2321514	1944	internal 3' end	n.d.t.	n.d.t.	asl1937	1	unknown protein	Hypothetical
782	4.4602e-33	32.3506	PCC7120_chromo	2325926	2325836	2325996	1035	upstream	n.d.t.	n.d.t.	alr1941	2	transcriptional regulator	Regulatory functions
782	4.4602e-33	32.3506	PCC7120_chromo	2325926	2325836	2325996	1035	upstream	activated	n.d.t.	all1940	1	protease	Translation
783	4.49709e-17	16.3471	PCC7120_chromo	2326140	2326054	2326233	681	internal	n.d.t.	n.d.t.	alr1941	2	transcriptional regulator	Regulatory functions
784	4.49609e-44	43.3472	PCC7120_chromo	2334365	2334242	2334485	1190	internal	activated	activated	all1951	2	ABC transporter, substrate-binding protein, urtA	Nitrogen metabolism
785	0	425.886	PCC7120_chromo	2335180	2335062	2335297	3783	upstream	activated	activated	all1951	2	ABC transporter, substrate-binding protein, urtA	Nitrogen metabolism	12,54	2335208	-	AATTTAGTATCAAAAATAACAATTCA	GTATCAAAAATAAC	*AATTCAATGGTTAAATATCAAACTAATATCACAATC	activator
786	4.55948e-51	50.3411	PCC7120_chromo	2336228	2336111	2336343	895	internal	activated	n.d.t.	alr1952	1	signal recognition particle protein	Cellular processes
787	0	986.559	PCC7120_chromo	2342564	2342430	2342699	6431	upstream close	repressed	n.d.t.	alr1960	1	hypothetical protein	Hypothetical		2342558			GTATGACAAGCTAC		repressor
788	0	382.414	PCC7120_chromo	2348910	2348775	2349053	3425	internal	n.d.t.	n.d.t.	alr1966	1	two-component sensor histidine kinase	Regulatory functions		2348890			GTTATACCGGATAC
789	2.63288e-61	60.5796	PCC7120_chromo	2355009	2354895	2355119	1239	internal 5' end	repressed	ACTIVATED	all1969	1	unknown protein	Hypothetical
790	1.42784e-15	14.8453	PCC7120_chromo	2362302	2362189	2362374	982	internal	n.d.t.	activated	all1975	1	unknown protein	Hypothetical
791	3.02959e-103	102.519	PCC7120_chromo	2369909	2369798	2370019	1544	upstream	activated	activated	all1981	1	hypothetical protein	Hypothetical
792	8.70115e-144	143.06	PCC7120_chromo	2371326	2371202	2371444	1446	internal 3' end	activated	n.d.t.	alr1982	1	putative sugar kinase	Central metabolism
793	2.40316e-94	93.6192	PCC7120_chromo	2374674	2374559	2374788	1264	upstream	activated	activated	all1984	1	unknown protein	Hypothetical
793	2.40316e-94	93.6192	PCC7120_chromo	2374674	2374559	2374788	1264	internal 3' end	activated	n.d.t.	all1985	1	glycyl-tRNA synthetase alpha chain	Translation
794	9.56144e-09	8.01948	PCC7120_chromo	2383198	2383117	2383282	645	internal	activated	activated	all1988	1	hypothetical protein	Hypothetical
795	1.21558e-36	35.9152	PCC7120_chromo	2392240	2392118	2392365	1030	upstream	n.d.t.	n.d.t.	alr1999	1	hypothetical protein	Hypothetical
796	2.67069e-18	17.5734	PCC7120_chromo	2396412	2396335	2396483	619	upstream	activated	activated	all2003	1	unknown protein	Hypothetical
796	2.67069e-18	17.5734	PCC7120_chromo	2396412	2396335	2396483	619	internal 3' end	activated	activated	all2004	2	cation transporting ATPase	Transport and binding proteins
797	2.80244e-16	15.5525	PCC7120_chromo	2398340	2398219	2398452	727	internal 5' end	activated	activated	all2004	2	cation transporting ATPase	Transport and binding proteins
798	0	5358.67	PCC7120_chromo	2400772	2400656	2400888	23798	upstream	activated	activated	all2006	1	unknown protein	Hypothetical	14	2400815	-	TTGCTCGTATATTTCAACACGAATTT	GTATATTTCAACAC	*GAATTTGATCATTTAGATGGTGTACTGTTTATAGA	activator
799	8.37775e-43	42.0769	PCC7120_chromo	2401572	2401481	2401658	812	upstream	ACTIVATED	n.d.t.	all2007	1	polypeptide deformylase	Translation
800	6.92805e-18	17.1594	PCC7120_chromo	2412436	2412342	2412513	879	upstream	repressed	n.d.t.	alr2019	2	unknown protein	Hypothetical
801	8.9956e-62	61.046	PCC7120_chromo	2413030	2412923	2413115	1167	downstream	repressed	n.d.t.	alr2019	2	unknown protein	Hypothetical
802	8.82846e-69	68.0541	PCC7120_chromo	2413724	2413616	2413837	1628	downstream	activated	activated	all2020	3	ABC transporter ATP-binding protein	Transport and binding proteins
803	1.95369e-74	73.7091	PCC7120_chromo	2414728	2414628	2414832	1124	internal	activated	activated	all2020	3	ABC transporter ATP-binding protein	Transport and binding proteins
804	2.02488e-189	188.694	PCC7120_chromo	2416373	2416247	2416497	1950	internal	activated	activated	all2020	3	ABC transporter ATP-binding protein	Transport and binding proteins
805	1.12577e-66	65.9486	PCC7120_chromo	2418146	2418031	2418253	1441	internal	activated	activated	all2021	1	ABC transporter ATP-binding protein	Transport and binding proteins
806	8.60038e-46	45.0655	PCC7120_chromo	2420911	2420785	2421038	1237	internal	repressed	activated	all2023	1	hypothetical protein	Hypothetical
807	8.8514e-39	38.053	PCC7120_chromo	2430956	2430866	2431085	1162	upstream close	repressed	n.d.t.	all2031	1	unknown protein	Hypothetical
807	8.8514e-39	38.053	PCC7120_chromo	2430956	2430866	2431085	1162	internal 3' end	n.d.t.	activated	all2032	2	unknown protein	Hypothetical
808	3.80322e-19	18.4198	PCC7120_chromo	2431910	2431784	2432044	1368	internal	n.d.t.	activated	all2032	2	unknown protein	Hypothetical
809	4.68441e-112	111.329	PCC7120_chromo	2433175	2433045	2433301	1520	upstream	activated	activated	all2033	1	unknown protein	Hypothetical
809	4.68441e-112	111.329	PCC7120_chromo	2433175	2433045	2433301	1520	internal 3' end	activated	activated	all2034	2	unknown protein	Hypothetical
810	2.38259e-48	47.6229	PCC7120_chromo	2434268	2434167	2434368	1001	internal 5' end	activated	activated	all2034	2	unknown protein	Hypothetical
811	2.82057e-136	135.55	PCC7120_chromo	2434703	2434574	2434832	1703	internal	REPRESSED	activated	all2035	2	transcriptional regulator	Regulatory functions		2434692			GTTCGTGCAGCTAC
812	9.17893e-36	35.0372	PCC7120_chromo	2435264	2435121	2435459	1269	internal 5' end	REPRESSED	activated	all2035	2	transcriptional regulator	Regulatory functions
813	8.34891e-80	79.0784	PCC7120_chromo	2437484	2437344	2437604	1382	upstream	ACTIVATED	activated	all2037	1	probable galactosyltransferase	Other categories
813	8.34891e-80	79.0784	PCC7120_chromo	2437484	2437344	2437604	1382	internal	ACTIVATED	activated	all2038	2	unknown protein	Hypothetical
814	5.67214e-112	111.246	PCC7120_chromo	2439964	2439825	2440104	1911	upstream	ACTIVATED	activated	all2038	2	unknown protein	Hypothetical
814	5.67214e-112	111.246	PCC7120_chromo	2439964	2439825	2440104	1911	internal 3' end	activated	n.d.t.	all2039	1	unknown protein	Hypothetical
815	1.00145e-216	215.999	PCC7120_chromo	2440558	2440425	2440696	2473	internal 3' end	activated	n.d.t.	all2040	2	hypothetical protein	Hypothetical		2440539			GTATAGCATCATAC
816	1.34742e-11	10.8705	PCC7120_chromo	2441236	2441151	2441365	977	internal	activated	n.d.t.	all2040	2	hypothetical protein	Hypothetical
817	0	431.546	PCC7120_chromo	2442876	2442752	2442996	3142	internal 5' end	repressed	n.d.t.	alr2042	2	unknown protein	Hypothetical		2442877			GTAGTAGTAGATAC
818	3.36188e-127	126.473	PCC7120_chromo	2443521	2443406	2443636	1720	internal	repressed	n.d.t.	alr2042	2	unknown protein	Hypothetical
819	0	620.754	PCC7120_chromo	2455714	2455589	2455839	3936	internal	n.d.t.	n.d.t.	alr2049	1	two-component response regulator	Regulatory functions		2455710			GTAACAACAGCTAC
820	8.53504e-13	12.0688	PCC7120_chromo	2459691	2459593	2459780	643	internal 3' end	n.d.t.	n.d.t.	alr2051	1	gamma-glutamyltranspeptidase	Biosynthesis of cofactors, prosthetic groups, and carriers
821	0	705.743	PCC7120_chromo	2460391	2460269	2460501	5040	upstream	n.d.t.	ACTIVATED	asl2052	1	unknown protein	Hypothetical	14	2460442	-	AAAAAAGTAACTCTTGATACATACGC	GTAACTCTTGATAC	*ATACGCTTATGAAAACCGCATATACCATTGAAAAAA	activator
822	4.44059e-58	57.3526	PCC7120_chromo	2460938	2460814	2461060	1067	internal	n.d.t.	activated	all2053	1	hypothetical protein	Hypothetical
822	4.44059e-58	57.3526	PCC7120_chromo	2460938	2460814	2461060	1067	upstream	activated	n.d.t.	alr2054	1	aldo/keto reductase	Other categories
823	6.77605e-15	14.169	PCC7120_chromo	2462743	2462651	2462835	783	upstream	n.d.t.	n.d.t.	alr2055	1	unknown protein	Hypothetical
824	2.19279e-66	65.659	PCC7120_chromo	2470560	2470453	2470665	1134	upstream	activated	n.d.t.	all2063	1	uracil phosphoribosyltransferase	Purines, pyrimidines, nucleosides, and nucleotides
824	2.19279e-66	65.659	PCC7120_chromo	2470560	2470453	2470665	1134	upstream	activated	n.d.t.	alr2064	2	hypothetical protein	Hypothetical
825	3.99537e-46	45.3984	PCC7120_chromo	2471462	2471358	2471557	1097	internal	activated	n.d.t.	alr2064	2	hypothetical protein	Hypothetical
826	2.15734e-20	19.6661	PCC7120_chromo	2480488	2480384	2480600	692	internal	activated	n.d.t.	alr2073	1	glutamate N-acetyltransferase	Nitrogen metabolism
827	4.28015e-31	30.3685	PCC7120_chromo	2483000	2482899	2483122	1090	upstream	n.d.t.	activated	alr2076	2	LPS modification protein	Cell envelope
828	2.64351e-51	50.5778	PCC7120_chromo	2484022	2483908	2484155	1241	internal	n.d.t.	activated	alr2076	2	LPS modification protein	Cell envelope
829	5.04529e-13	12.2971	PCC7120_chromo	2487849	2487755	2487957	980	internal 3' end	repressed	n.d.t.	alr2079	1	similar to chloride channel	Transport and binding proteins
830	4.8015e-63	62.3186	PCC7120_chromo	2488284	2488180	2488406	1292	internal 5' end	activated	n.d.t.	all2080	1	hypothetical protein	Hypothetical
830	4.8015e-63	62.3186	PCC7120_chromo	2488284	2488180	2488406	1292	upstream	n.d.t.	activated	alr2081	1	hypothetical protein	Hypothetical
831	1.80672e-16	15.7431	PCC7120_chromo	2494946	2494846	2495044	812	upstream	activated	n.d.t.	all2086	2	unknown protein	Hypothetical
831	1.80672e-16	15.7431	PCC7120_chromo	2494946	2494846	2495044	812	upstream	repressed	n.d.t.	alr2087	2	RNA-binding protein RbpA2	Translation
832	3.48921e-31	30.4573	PCC7120_chromo	2495341	2495220	2495474	949	upstream	activated	n.d.t.	all2086	2	unknown protein	Hypothetical
832	3.48921e-31	30.4573	PCC7120_chromo	2495341	2495220	2495474	949	internal 5' end	repressed	n.d.t.	alr2087	2	RNA-binding protein RbpA2	Translation
833	1.36455e-29	28.865	PCC7120_chromo	2497382	2497285	2497491	1022	upstream	n.d.t.	n.d.t.	all2089	1	unknown protein	Hypothetical
833	1.36455e-29	28.865	PCC7120_chromo	2497382	2497285	2497491	1022	upstream	n.d.t.	n.d.t.	alr2090	1	unknown protein	Hypothetical
834	1.46911e-87	86.8329	PCC7120_chromo	2505768	2505621	2505896	1438	internal 5' end	n.d.t.	n.d.t.	alr2092	1	histidinol phosphate aminotransferase; HisC	Amino acid biosynthesis
835	9.65614e-186	185.015	PCC7120_chromo	2508210	2508091	2508329	1983	downstream	activated	n.d.t.	all2094	1	two-component hybrid sensor and regulator	Regulatory functions
836	7.63474e-39	38.1172	PCC7120_chromo	2510981	2510878	2511074	930	internal	activated	activated	all2095	3	two-component sensor histidine kinase	Regulatory functions	14
837	4.37431e-42	41.3591	PCC7120_chromo	2513860	2513732	2514013	1122	internal	activated	activated	all2095	3	two-component sensor histidine kinase	Regulatory functions	14
838	1.26577e-134	133.898	PCC7120_chromo	2514462	2514324	2514608	1843	internal 5' end	activated	activated	all2095	3	two-component sensor histidine kinase	Regulatory functions	14	2514414	+	AAGACTGTTTCACAACCTACAGAATG	GTTTCACAACCTAC	*AGAATGATATACATATTCCCAGTCAAAATTGGTAAA	activator of an antisense
839	2.21359e-25	24.6549	PCC7120_chromo	2524246	2524122	2524388	957	internal	activated	n.d.t.	all2105	1	acyl carrier protein phosphodiesterase	Fatty acid, phospholipid and sterol metabolism
840	5.10628e-176	175.292	PCC7120_chromo	2527515	2527375	2527662	2143	internal 5' end	n.d.t.	n.d.t.	all2110	1	hypothetical protein	Hypothetical					?
841	0	339.33	PCC7120_chromo	2537370	2537210	2537518	4496	internal	REPRESSED	n.d.t.	alr2118	1	iron(II) transporter	Transport and binding proteins		2537324			GTGTTGTTCAATAC		repressor
842	8.175e-31	30.0875	PCC7120_chromo	2540930	2540800	2541079	1230	upstream	activated	n.d.t.	all2121	1	probable delta(24)-sterol C-methyltransferase	Other categories
842	8.175e-31	30.0875	PCC7120_chromo	2540930	2540800	2541079	1230	internal 5' end	repressed	activated	alr2122	1	hypothetical protein	Hypothetical
843	5.63212e-204	203.249	PCC7120_chromo	2549092	2548952	2549218	2795	internal 5' end	repressed	n.d.t.	alr2125	1	unknown protein	Hypothetical		2549061			GTTCAGGCTGGAAC
844	3.57434e-164	163.447	PCC7120_chromo	2550521	2550398	2550639	1625	internal	ACTIVATED	repressed	all2126	1	unknown protein	Hypothetical
845	4.78171e-103	102.32	PCC7120_chromo	2563848	2563739	2563959	1251	upstream	activated	n.d.t.	alr2137	1	two-component sensor histidine kinase	Regulatory functions
846	6.085e-45	44.2157	PCC7120_chromo	2576582	2576464	2576676	989	upstream	activated	activated	all2146	1	ABC transporter, ATP-binding protein	Transport and binding proteins
847	5.45528e-28	27.2632	PCC7120_chromo	2578483	2578370	2578607	811	internal	n.d.t.	n.d.t.	all2148	2	ferrichrome-iron receptor	Transport and binding proteins
848	0	716.371	PCC7120_chromo	2579898	2579768	2580025	4930	internal	n.d.t.	n.d.t.	all2148	2	ferrichrome-iron receptor	Transport and binding proteins		2579899			GTAGCAGGTGTTAC		?
849	1.29422e-18	17.888	PCC7120_chromo	2583929	2583838	2584000	1204	upstream	repressed	activated	all2152	1	transposase	Other categories
849	1.29422e-18	17.888	PCC7120_chromo	2583929	2583838	2584000	1204	upstream	activated	activated	alr2153	1	outer membrane heme receptor	Biosynthesis of cofactors, prosthetic groups, and carriers
850	1.06131e-49	48.9742	PCC7120_chromo	2589232	2589120	2589347	1141	internal 5' end	repressed	activated	all2157	1	ABC transporter, iron(III) dicitrate-binding periplasmic protein	Transport and binding proteins
851	1.24707e-25	24.9041	PCC7120_chromo	2592182	2592038	2592319	1101	internal 3' end	n.d.t.	activated	all2159	2	transcriptional regulator	Regulatory functions
852	3.01092e-49	48.5213	PCC7120_chromo	2593004	2592887	2593126	962	internal 5' end	n.d.t.	activated	all2159	2	transcriptional regulator	Regulatory functions
852	3.01092e-49	48.5213	PCC7120_chromo	2593004	2592887	2593126	962	upstream	repressed	n.d.t.	asr2160	1	unknown protein	Hypothetical
853	2.21815e-99	98.654	PCC7120_chromo	2594430	2594310	2594549	1110	internal	activated	n.d.t.	all2161	2	two-component hybrid sensor and regulator	Regulatory functions
854	3.46956e-127	126.46	PCC7120_chromo	2595378	2595256	2595493	1980	internal	activated	n.d.t.	all2161	2	two-component hybrid sensor and regulator	Regulatory functions
855	9.77034e-51	50.0101	PCC7120_chromo	2598034	2597948	2598136	980	internal	activated	n.d.t.	all2162	1	methyl-accepting chemotaxis protein	Cellular processes
856	9.78968e-18	17.0092	PCC7120_chromo	2603452	2603370	2603565	798	upstream	n.d.t.	activated	all2167	1	transposase	Other categories
856	9.78968e-18	17.0092	PCC7120_chromo	2603452	2603370	2603565	798	internal 5' end	n.d.t.	activated	alr2168	1	transposase	Other categories
857	1.20813e-50	49.9179	PCC7120_chromo	2605143	2605016	2605266	1382	upstream close	repressed	n.d.t.	alr2169	2	similar to DD-carboxypeptidase	Other categories
858	4.39996e-18	17.3566	PCC7120_chromo	2605575	2605473	2605684	817	internal 3' end	repressed	n.d.t.	alr2169	2	similar to DD-carboxypeptidase	Other categories
859	2.16704e-47	46.6641	PCC7120_chromo	2610328	2610246	2610403	930	upstream far	activated	n.d.t.	asr2172	1	hypothetical protein	Hypothetical
860	1.22495e-54	53.9119	PCC7120_chromo	2617072	2616942	2617189	1580	downstream		n.d.t.	all2177	2	hypothetical protein	Hypothetical
860	1.22495e-54	53.9119	PCC7120_chromo	2617072	2616942	2617189	1580	downstream	n.d.t.	n.d.t.	alr2176	1	ABC transporter, iron(III) dicitrate-binding protein	Transport and binding proteins
861	2.09758e-22	21.6783	PCC7120_chromo	2618084	2617999	2618183	831	upstream	n.d.t.	n.d.t.	alr2178	1	transcriptional regulator	Regulatory functions
861	2.09758e-22	21.6783	PCC7120_chromo	2618084	2617999	2618183	831	upstream	repressed	n.d.t.	all2177	2	hypothetical protein	Hypothetical
862	1.67638e-21	20.7756	PCC7120_chromo	2619216	2619111	2619323	1192	upstream	n.d.t.	n.d.t.	alr2179	2	ferrichrome-iron receptor	Transport and binding proteins
863	4.18188e-103	102.379	PCC7120_chromo	2620592	2620466	2620713	1633	internal 3' end	repressed	activated	alr2179	2	ferrichrome-iron receptor	Transport and binding proteins
864	4.91993e-223	222.308	PCC7120_chromo	2622587	2622466	2622702	1962	upstream	n.d.t.	activated	asl2182	1	hypothetical protein	Hypothetical
865	3.30268e-171	170.481	PCC7120_chromo	2625660	2625536	2625782	1826	internal	n.d.t.	activated	alr2185	2	ferrichrome-iron receptor	Transport and binding proteins
866	2.98837e-52	51.5246	PCC7120_chromo	2626212	2626097	2626329	1191	internal	n.d.t.	activated	alr2185	2	ferrichrome-iron receptor	Transport and binding proteins
867	1.82458e-11	10.7388	PCC7120_chromo	2631276	2631205	2631348	866	internal 5' end	n.d.t.	activated	alr2189	2	regulatory protein	Regulatory functions
868	1.75623e-177	176.755	PCC7120_chromo	2632022	2631900	2632154	2480	internal 3' end	n.d.t.	activated	alr2189	2	regulatory protein	Regulatory functions
869	6.84682e-31	30.1645	PCC7120_chromo	2634792	2634709	2634896	740	internal	repressed	n.d.t.	alr2191	1	hypothetical protein	Hypothetical
870	4.43449e-35	34.3532	PCC7120_chromo	2636222	2636118	2636331	1011	internal 5' end	n.d.t.	activated	all2192	1	hypothetical protein	Hypothetical
871	6.41943e-38	37.1925	PCC7120_chromo	2639689	2639585	2639792	1231	internal 5' end	activated	activated	asl2199	1	unknown protein	Hypothetical
872	1.06759e-69	68.9716	PCC7120_chromo	2641073	2640938	2641200	1427	upstream	activated	n.d.t.	all2200	1	unknown protein	Hypothetical
872	1.06759e-69	68.9716	PCC7120_chromo	2641073	2640938	2641200	1427	upstream	repressed	activated	alr2201	1	unknown protein	Hypothetical
873	0	1243.88	PCC7120_chromo	2646826	2646707	2646951	8657	upstream close	n.d.t.	n.d.t.	alr2208	1	transcriptional regulator (AraC family)	Regulatory functions	14	2646783	+	AAATTTGTGACTCTTGATACTCATTT	GTGACTCTTGATAC	*TCATTTTATAGTTAAATTAATGATATTATTTCTCAT	activator
874	3.39712e-45	44.4689	PCC7120_chromo	2652528	2652436	2652629	1690	internal	activated	ACTIVATED	alr2211	1	ferrichrome-iron receptor	Transport and binding proteins
875	1.33793e-24	23.8736	PCC7120_chromo	2657283	2657191	2657375	1061	internal	n.d.t.	activated	alr2214	1	unknown protein	Hypothetical
876	1.47179e-96	95.8322	PCC7120_chromo	2663974	2663854	2664110	1564	internal 5' end	n.d.t.	activated	all2220	1	hypothetical protein	Hypothetical
877	1.04217e-23	22.9821	PCC7120_chromo	2667642	2667563	2667717	860	upstream	n.d.t.	activated	all2223	1	putative acetyltransferase	Other categories
878	1.77843e-06	5.74996	PCC7120_chromo	2673673	2673585	2673807	895	internal	n.d.t.	activated	all2230	1	ABC tranporter, ATP-binding component; PhnC	Transport and binding proteins
879	2.64153e-15	14.5781	PCC7120_chromo	2675490	2675418	2675561	984	internal	n.d.t.	n.d.t.	alr2231	2	hypothetical protein	Hypothetical
880	1.35975e-13	12.8665	PCC7120_chromo	2676388	2676251	2676520	987	internal 3' end	repressed	n.d.t.	all2232	1	unknown protein	Hypothetical
880	1.35975e-13	12.8665	PCC7120_chromo	2676388	2676251	2676520	987	internal 3' end	n.d.t.	n.d.t.	alr2231	2	hypothetical protein	Hypothetical
881	2.17123e-42	41.6633	PCC7120_chromo	2678597	2678500	2678709	1175	upstream	ACTIVATED	n.d.t.	alr2234	2	phosphodiesterase/alkaline phosphatase D	Other categories
882	9.10113e-178	177.041	PCC7120_chromo	2680246	2680122	2680364	2329	downstream	n.d.t.	activated	all2235	1	iron(III) dicitrate ABC transporter permease protein FecC	Transport and binding proteins		2680285			GTATGGTTATATAC
882	9.10113e-178	177.041	PCC7120_chromo	2680246	2680122	2680364	2329	downstream	n.d.t.	n.d.t.	alr2234	2	phosphodiesterase/alkaline phosphatase D	Other categories		2680285			GTATGGTTATATAC
883	1.38076e-124	123.86	PCC7120_chromo	2682708	2682578	2682834	1599	internal	activated	activated	all2236	3	ferrichrome-iron receptor	Transport and binding proteins
884	3.60397e-29	28.4432	PCC7120_chromo	2683492	2683358	2683624	1311	internal	activated	activated	all2236	3	ferrichrome-iron receptor	Transport and binding proteins
885	1.19733e-34	33.9218	PCC7120_chromo	2683903	2683805	2683993	1303	internal	activated	activated	all2236	3	ferrichrome-iron receptor	Transport and binding proteins
886	5.93976e-28	27.2262	PCC7120_chromo	2689514	2689451	2689605	831	internal	n.d.t.	n.d.t.	all2239	1	two-component hybrid sensor and regulator	Regulatory functions
887	4.56106e-49	48.3409	PCC7120_chromo	2701555	2701445	2701679	1088	downstream	n.d.t.	activated	all2247	1	gas vesicle protein GvpG	Other categories
887	4.56106e-49	48.3409	PCC7120_chromo	2701555	2701445	2701679	1088	downstream	activated	n.d.t.	alr2246	1	unknown protein	Hypothetical
888	1.78853e-82	81.7475	PCC7120_chromo	2707894	2707793	2707991	1638	upstream	n.d.t.	n.d.t.	alr2256	2	unknown protein	Hypothetical
889	2.38023e-32	31.6234	PCC7120_chromo	2708161	2708090	2708243	1330	upstream close	n.d.t.	n.d.t.	alr2256	2	unknown protein	Hypothetical
890	1.21557e-90	89.9152	PCC7120_chromo	2711394	2711279	2711508	1668	upstream	activated	activated	alr2258	3	serine/threonine kinase with two-component sensor domain; HstK	Regulatory functions
890	1.21557e-90	89.9152	PCC7120_chromo	2711394	2711279	2711508	1668	internal 3' end	activated	n.d.t.	alr2257	1	unknown protein	Hypothetical
891	1.54391e-57	56.8114	PCC7120_chromo	2716668	2716554	2716786	1255	internal 3' end	activated	activated	alr2258	3	serine/threonine kinase with two-component sensor domain; HstK	Regulatory functions
892	3.86786e-26	25.4125	PCC7120_chromo	2717130	2716991	2717325	1428	internal 3' end	activated	activated	alr2258	3	serine/threonine kinase with two-component sensor domain; HstK	Regulatory functions
892	3.86786e-26	25.4125	PCC7120_chromo	2717130	2716991	2717325	1428	upstream	n.d.t.	activated	alr2259	3	serine/threonine kinase; PknB	Regulatory functions
893	1.95327e-70	69.7092	PCC7120_chromo	2717847	2717708	2717977	1529	internal 5' end	n.d.t.	activated	alr2259	3	serine/threonine kinase; PknB	Regulatory functions
894	8.00318e-40	39.0967	PCC7120_chromo	2719396	2719285	2719496	1090	downstream	n.d.t.	activated	alr2259	3	serine/threonine kinase; PknB	Regulatory functions
894	8.00318e-40	39.0967	PCC7120_chromo	2719396	2719285	2719496	1090	downstream	n.d.t.	n.d.t.	all2260	2	hypothetical protein	Hypothetical
895	1.01771e-145	144.992	PCC7120_chromo	2720216	2720098	2720337	1585	internal 5' end	n.d.t.	n.d.t.	all2260	2	hypothetical protein	Hypothetical		2720211			GTATATTGTCTTAC
896	2.37632e-187	186.624	PCC7120_chromo	2724668	2724554	2724789	1833	internal	repressed	n.d.t.	alr2264	1	Na+/H+-exchanging protein	Transport and binding proteins
897	9.1484e-40	39.0387	PCC7120_chromo	2728188	2728077	2728322	1118	internal	activated	activated	alr2266	1	adenylate cyclase; CyaB1	Purines, pyrimidines, nucleosides, and nucleotides
898	0	2824.47	PCC7120_chromo	2729566	2729431	2729698	15862	upstream	n.d.t.	n.d.t.	all2267	1	hypothetical protein	Hypothetical		2729550		TTTTATGTATTGCTGGCTACATTTTT	GTATTGCTGGCTAC
899	1.27514e-45	44.8944	PCC7120_chromo	2730733	2730614	2730872	909	internal	activated	n.d.t.	alr2268	1	phosphoribosylaminoimidazolesuccinocarboxamide synthase; PurC	Transcription
900	5.5093e-21	20.2589	PCC7120_chromo	2733001	2732903	2733102	704	internal	activated	n.d.t.	alr2269	2	Omp85-like	Cell envelope
901	1.63332e-25	24.7869	PCC7120_chromo	2733758	2733674	2733875	887	internal 3' end	activated	n.d.t.	alr2269	2	Omp85-like	Cell envelope
901	1.63332e-25	24.7869	PCC7120_chromo	2733758	2733674	2733875	887	upstream	activated	n.d.t.	alr2270	2	UDP-3-O-acyl N-acetylglucosamine deacetylase	Cell envelope
902	1.93424e-65	64.7135	PCC7120_chromo	2734386	2734287	2734493	1145	internal	activated	n.d.t.	alr2270	2	UDP-3-O-acyl N-acetylglucosamine deacetylase	Cell envelope
903	1.37021e-22	21.8632	PCC7120_chromo	2735238	2735117	2735363	1133	internal 3' end	activated	n.d.t.	alr2271	1	(3R)-hydroxymyristoyl-[acyl carrier protein] dehydratase	Fatty acid, phospholipid and sterol metabolism
903	1.37021e-22	21.8632	PCC7120_chromo	2735238	2735117	2735363	1133	upstream	activated	n.d.t.	alr2272	2	acyl-[acyl-carrier-protein]-UDP-N-acetylglucosamine o-acyltransferase	Fatty acid, phospholipid and sterol metabolism
904	3.60231e-64	63.4434	PCC7120_chromo	2735954	2735838	2736067	1093	internal	activated	n.d.t.	alr2272	2	acyl-[acyl-carrier-protein]-UDP-N-acetylglucosamine o-acyltransferase	Fatty acid, phospholipid and sterol metabolism
904	3.60231e-64	63.4434	PCC7120_chromo	2735954	2735838	2736067	1093	upstream	activated	activated	asr2273	1	unknown protein	Hypothetical
905	2.12376e-47	46.6729	PCC7120_chromo	2737525	2737401	2737642	1218	internal	activated	n.d.t.	alr2274	2	lipid A disaccharide synthase	Fatty acid, phospholipid and sterol metabolism
906	9.68268e-83	82.014	PCC7120_chromo	2737887	2737767	2738016	1593	downstream	n.d.t.	n.d.t.	all2275	2	hypothetical protein	Hypothetical
906	9.68268e-83	82.014	PCC7120_chromo	2737887	2737767	2738016	1593	downstream	activated	n.d.t.	alr2274	2	lipid A disaccharide synthase	Fatty acid, phospholipid and sterol metabolism
907	2.45009e-119	118.611	PCC7120_chromo	2738846	2738738	2738942	1419	upstream	n.d.t.	n.d.t.	all2275	2	hypothetical protein	Hypothetical
907	2.45009e-119	118.611	PCC7120_chromo	2738846	2738738	2738942	1419	upstream	n.d.t.	n.d.t.	alr2276	2	site-specific DNA-methyltransferase	DNA replication, recombination, and repair
908	6.90308e-32	31.161	PCC7120_chromo	2739390	2739288	2739489	1013	internal	n.d.t.	n.d.t.	alr2276	2	site-specific DNA-methyltransferase	DNA replication, recombination, and repair
909	1.96845e-11	10.7059	PCC7120_chromo	2741380	2741279	2741462	925	upstream	n.d.t.	n.d.t.	all2277	1	hypothetical protein	Hypothetical
909	1.96845e-11	10.7059	PCC7120_chromo	2741380	2741279	2741462	925	upstream	n.d.t.	activated	alr2278	1	similar to soluble guanylyl cyclase beta subunit	Biosynthesis of cofactors, prosthetic groups, and carriers
910	0	338.474	PCC7120_chromo	2743788	2743651	2743919	2922	internal	activated	ACTIVATED	alr2279	1	two-component hybrid sensor and regulator	Regulatory functions		2743779			GTATCGGGATGGAC
911	3.74272e-123	122.427	PCC7120_chromo	2750758	2750647	2750870	1525	internal	n.d.t.	activated	all2282	2	serine/threonine kinase with two-component sensor domain	Regulatory functions
912	3.11233e-31	30.5069	PCC7120_chromo	2752225	2752140	2752313	952	internal	n.d.t.	activated	all2282	2	serine/threonine kinase with two-component sensor domain	Regulatory functions
913	1.4312e-97	96.8443	PCC7120_chromo	2754188	2754066	2754312	1710	upstream	activated	n.d.t.	all2283	1	anti-sigma factor antagonist	Transcription
914	6.18015e-108	107.209	PCC7120_chromo	2759714	2759597	2759838	1505	internal	n.d.t.	activated	all2290	1	similar to polysaccharide biosynthesis export protein	Cell envelope
915	4.31277e-73	72.3652	PCC7120_chromo	2760859	2760738	2760983	1455	internal	n.d.t.	n.d.t.	all2291	1	glycosyltransferase	Other categories
916	1.57756e-79	78.802	PCC7120_chromo	2770198	2770089	2770307	1428	upstream	activated	activated	alr2300	1	hypothetical protein	Hypothetical
916	1.57756e-79	78.802	PCC7120_chromo	2770198	2770089	2770307	1428	upstream	ACTIVATED	n.d.t.	asl2299	1	unknown protein	Hypothetical	14	2770222	-	GAAAATGTGGTTTTAAATACGCTATT	GTGGTTTTAAATAC	GCTATTCGATTGAATTAGTAATATAAAATTTCCATG	activator
917	8.27364e-84	83.0823	PCC7120_chromo	2772784	2772652	2772916	1330	internal	n.d.t.	activated	all2302	1	patatin-like protein	Other categories
918	4.65194e-79	78.3324	PCC7120_chromo	2776502	2776360	2776636	1765	upstream far	activated	activated	alr2306	1	two-component response regulator	Regulatory functions		2776473			GTAAAAATAGGAAC
919	0	566.06	PCC7120_chromo	2779290	2779179	2779401	4359	internal 5' end	activated	n.d.t.	alr2307	2	two-component hybrid sensor and regulator	Regulatory functions		2779257			GTAGTAGATGATAC		?
920	2.31973e-39	38.6346	PCC7120_chromo	2780281	2780171	2780385	1300	internal	activated	n.d.t.	alr2307	2	two-component hybrid sensor and regulator	Regulatory functions
921	5.78539e-82	81.2377	PCC7120_chromo	2787369	2787268	2787480	1259	upstream	activated	n.d.t.	alr2313	1	unknown protein	Hypothetical
922	2.5383e-157	156.595	PCC7120_chromo	2790808	2790696	2790919	1735	upstream	activated	n.d.t.	all2315	1	ketol-acid reductoisomerase	Amino acid biosynthesis
923	9.99925e-09	8.00003	PCC7120_chromo	2792942	2792889	2793012	585	internal	n.d.t.	n.d.t.	all2318	1	hypothetical protein	Hypothetical
924	4.24419e-160	159.372	PCC7120_chromo	2794018	2793883	2794137	2234	upstream	n.d.t.	n.d.t.	all2319	1	nitrogen regulatory protein P-II, glnB	Nitrogen metabolism	12,31	2794028	-		GTTACACAGACTAC		activator
925	1.24375e-183	182.905	PCC7120_chromo	2798740	2798631	2798846	1715	internal 3' end	n.d.t.	n.d.t.	alr2322	1	endopeptidase Clp ATP-binding chain; ClpB	Translation		2798749			GTAACACAAATCAC
926	5.48674e-39	38.2607	PCC7120_chromo	2801358	2801264	2801447	871	upstream	activated	n.d.t.	alr2324	1	unknown protein	Hypothetical
927	3.48814e-07	6.45741	PCC7120_chromo	2804743	2804629	2804835	1002	internal 5' end	activated	n.d.t.	alr2326	3	hypothetical protein	Hypothetical
928	2.17308e-24	23.6629	PCC7120_chromo	2805539	2805440	2805651	1157	internal	activated	n.d.t.	alr2326	3	hypothetical protein	Hypothetical
929	5.38315e-31	30.269	PCC7120_chromo	2806067	2805920	2806253	1154	internal 3' end	activated	n.d.t.	alr2326	3	hypothetical protein	Hypothetical
930	2.01492e-173	172.696	PCC7120_chromo	2806752	2806609	2806907	2456	internal	n.d.t.	n.d.t.	all2327	1	phycobilisome core component; ApcF	Photosynthesis and respiration
931	0	4728.32	PCC7120_chromo	2807369	2807226	2807511	26576	upstream	activated	n.d.t.	alr2328	2	glutamate--ammonia ligase; GlnA	Nitrogen metabolism	12,14,27	2807342	+	CGTTCTGTAACAAAGACTACAAAACT	GTAACAAAGACTAC	AATCCAGACGTTCT*	repressor of RNAII
931	0	4728.32	PCC7120_chromo	2807369	2807226	2807511	26576	upstream	activated	n.d.t.	alr2328	2	glutamate--ammonia ligase; GlnA	Nitrogen metabolism	12,14,27	2807342	+	CGTTCTGTAACAAAGACTACAAAACT	GTAACAAAGACTAC	*AAAACTGTCTAATGTTTAGAATCTACGATATTTCA	activator of RNAI
932	0	3292.44	PCC7120_chromo	2809334	2809205	2809466	17747	upstream	REPRESSED	repressed	asl2329	1	GS inactivating factor, gifA	Nitrogen metabolism	12,14,29	2809350	-	AATTCCGTAGCATAAGATACAGAATT	GTAGCATAAGATAC	*AGAATTCTTGCTATATTAAATGTG	Repressor
933	0	506.368	PCC7120_chromo	2811279	2811152	2811417	4221	upstream	ACTIVATED	n.d.t.	asl2332	1	unknown protein	Hypothetical		2811259			GTAGTGCTTTTTAC
934	3.58783e-199	198.445	PCC7120_chromo	2813771	2813645	2813898	1593	internal 3' end	activated	activated	all2334	1	serine/threonine kinase	Regulatory functions
935	0	949.235	PCC7120_chromo	2818034	2817908	2818153	5459	upstream	n.d.t.	n.d.t.	alr2338	2	SepJ	Cell envelope		2818020			GTTATTACAGCTAC
935	0	949.235	PCC7120_chromo	2818034	2817908	2818153	5459	internal 5' end	n.d.t.	activated	asl2337	1	unknown protein	Hypothetical		2818020			GTTATTACAGCTAC
936	3.68499e-64	63.4336	PCC7120_chromo	2820550	2820427	2820655	1492	internal 3' end	n.d.t.	n.d.t.	alr2338	2	sepJ	Cell envelope
937	4.89477e-21	20.3103	PCC7120_chromo	2821050	2820930	2821158	851	upstream	activated	n.d.t.	alr2339	3	heterocyst differentiation protein HetR	Heterocyst differentiation and function
938	2.6204e-16	15.5816	PCC7120_chromo	2821630	2821509	2821747	890	upstream close	activated	n.d.t.	alr2339	3	heterocyst differentiation protein HetR	Heterocyst differentiation and function
939	1.97911e-48	47.7035	PCC7120_chromo	2821987	2821879	2822093	1043	internal	activated	n.d.t.	alr2339	3	heterocyst differentiation protein HetR	Heterocyst differentiation and function
940	4.13643e-67	66.3834	PCC7120_chromo	2824496	2824387	2824614	1086	upstream	n.d.t.	n.d.t.	all2341	1	thioredoxin 2	Biosynthesis of cofactors, prosthetic groups, and carriers
941	4.22673e-38	37.374	PCC7120_chromo	2834901	2834775	2835018	1148	internal 3' end	activated	activated	alr2352	1	alanine dehydrogenase	Amino acid biosynthesis
942	3.45712e-24	23.4613	PCC7120_chromo	2840108	2839998	2840219	913	upstream	activated	n.d.t.	all2357	1	phosphonate ABC transport ATP-binding component	Transport and binding proteins
942	3.45712e-24	23.4613	PCC7120_chromo	2840108	2839998	2840219	913	internal 3' end	activated	n.d.t.	all2358	2	phosphonate ABC transport phosphonate binding component	Transport and binding proteins
943	2.07099e-183	182.684	PCC7120_chromo	2840967	2840853	2841086	2149	internal 5' end	activated	n.d.t.	all2358	2	phosphonate ABC transport phosphonate binding component	Transport and binding proteins		2840939			GTAGTAACTGCTAC
944	3.53633e-58	57.4514	PCC7120_chromo	2842430	2842339	2842532	1181	upstream	repressed	n.d.t.	alr2361	1	mannose-1-phosphate guanyltransferase	Central metabolism
944	3.53633e-58	57.4514	PCC7120_chromo	2842430	2842339	2842532	1181	upstream	n.d.t.	n.d.t.	asl2360	1	unknown protein	Hypothetical
945	0	410.941	PCC7120_chromo	2846730	2846600	2846856	3778	upstream	activated	n.d.t.	alr2363	3	unknown protein	Hypothetical		2846597			GTTATTGGCAATAC		?
946	2.4794e-161	160.606	PCC7120_chromo	2847902	2847787	2848018	1799	internal	activated	n.d.t.	alr2363	3	unknown protein	Hypothetical
947	1.03627e-11	10.9845	PCC7120_chromo	2848249	2848168	2848300	937	internal	activated	n.d.t.	alr2363	3	unknown protein	Hypothetical
948	4.99804e-278	277.301	PCC7120_chromo	2849547	2849423	2849667	2559	internal 5' end	activated	n.d.t.	all2364	2	acetyl-CoA carboxylase beta subunit	Fatty acid, phospholipid and sterol metabolism	12
949	0	623.39	PCC7120_chromo	2850262	2850136	2850383	4523	upstream	activated	n.d.t.	all2364	2	acetyl-CoA carboxylase beta subunit	Fatty acid, phospholipid and sterol metabolism	12	2850300	-	ACAACTGTAACGTTCATTACCCCATT	GTAACGTTCATTAC	*CCCATTGATACTTGAGATTTTGATAATATCAGCTTG	activator
950	1.66701e-82	81.7781	PCC7120_chromo	2851534	2851425	2851659	1662	upstream	repressed	n.d.t.	all2367	1	thioredoxin	Biosynthesis of cofactors, prosthetic groups, and carriers	31
951	1.50731e-72	71.8218	PCC7120_chromo	2860216	2860104	2860328	1699	downstream	n.d.t.	n.d.t.	asr2378	1	hypothetical protein	Hypothetical
951	1.50731e-72	71.8218	PCC7120_chromo	2860216	2860104	2860328	1699	downstream	n.d.t.	n.d.t.	all2379	2	two-component hybrid sensor and regulator	Regulatory functions
952	0	801.109	PCC7120_chromo	2864312	2864187	2864437	4728	internal 5' end	n.d.t.	n.d.t.	all2379	2	two-component hybrid sensor and regulator	Regulatory functions		2864319			GTGGATTTACCTAC
953	2.01977e-32	31.6947	PCC7120_chromo	2873797	2873721	2873886	1261	internal	activated	n.d.t.	all2390	1	cell division inhibitor	Cellular processes
954	2.33715e-23	22.6313	PCC7120_chromo	2878242	2878152	2878328	1196	internal 3' end	n.d.t.	n.d.t.	alr2394	1	fraE	Cellular processes
955	3.33436e-116	115.477	PCC7120_chromo	2879128	2879007	2879245	1857	upstream	activated	n.d.t.	all2395	1	hypothetical protein	Hypothetical
956	1.79245e-39	38.7466	PCC7120_chromo	2879496	2879402	2879582	1207	internal 3' end	n.d.t.	n.d.t.	all2396	1	unknown protein	Hypothetical
957	1.38821e-26	25.8575	PCC7120_chromo	2883752	2883653	2883824	1025	internal	n.d.t.	activated	asl2401	1	hypothetical protein	Hypothetical
958	3.06321e-308	321.516	PCC7120_chromo	2896683	2896550	2896816	2741	internal 5' end	n.d.t.	n.d.t.	all2413	1	hypothetical protein	Hypothetical		2896669			GTATCTTTAACTAC
959	4.514e-22	21.3454	PCC7120_chromo	2897261	2897168	2897377	863	internal	n.d.t.	n.d.t.	alr2414	1	hypothetical protein	Hypothetical
960	3.94527e-127	126.404	PCC7120_chromo	2897950	2897758	2898108	2924	internal	n.d.t.	n.d.t.	all2415	1	unknown protein	Hypothetical
961	2.85333e-51	50.5446	PCC7120_chromo	2899413	2899229	2899556	1402	internal	n.d.t.	activated	all2416	2	hypothetical protein	Hypothetical
962	1.58889e-251	250.799	PCC7120_chromo	2900612	2900499	2900736	2241	upstream	n.d.t.	activated	all2416	2	hypothetical protein	Hypothetical
963	4.67984e-12	11.3298	PCC7120_chromo	2912382	2912298	2912467	644	internal 5' end	repressed	n.d.t.	alr2428	1	two-component hybrid sensor and regulator	Regulatory functions
964	7.97919e-14	13.098	PCC7120_chromo	2919736	2919637	2919787	813	internal	n.d.t.	n.d.t.	all2430	3	hypothetical protein	Hypothetical
965	5.85644e-45	44.2324	PCC7120_chromo	2920846	2920705	2920983	1141	internal	n.d.t.	n.d.t.	all2430	3	hypothetical protein	Hypothetical
966	1.19612e-20	19.9222	PCC7120_chromo	2922136	2922045	2922235	770	internal	n.d.t.	n.d.t.	all2430	3	hypothetical protein	Hypothetical
967	4.40941e-66	65.3556	PCC7120_chromo	2924952	2924843	2925082	1232	upstream	activated	n.d.t.	alr2433	1	ABC transporter, ATP-binding protein	Transport and binding proteins
968	7.1872e-165	164.143	PCC7120_chromo	2928129	2928007	2928253	1967	internal	n.d.t.	activated	alr2434	1	hypothetical protein	Hypothetical
969	1.50565e-50	49.8223	PCC7120_chromo	2937116	2937008	2937215	1060	internal 5' end	activated	n.d.t.	all2443	1	twitching motility protein PilT	Cellular processes
970	1.95637e-34	33.7085	PCC7120_chromo	2937644	2937554	2937729	1051	internal 3' end	n.d.t.	n.d.t.	all2444	1	general secretion pathway protein E	Cellular processes
971	9.3551e-71	70.029	PCC7120_chromo	2943118	2943022	2943227	924	upstream	activated	n.d.t.	alr2447	1	DnaJ protein	DNA replication, recombination, and repair
972	9.30825e-45	44.0311	PCC7120_chromo	2946068	2945986	2946160	1031	upstream	n.d.t.	n.d.t.	alr2450	3	hypothetical protein	Hypothetical
973	1.49188e-16	15.8263	PCC7120_chromo	2946393	2946291	2946487	959	internal	n.d.t.	n.d.t.	alr2450	3	hypothetical protein	Hypothetical
974	1.94433e-100	99.7112	PCC7120_chromo	2947048	2946900	2947213	1589	internal	n.d.t.	n.d.t.	alr2450	3	hypothetical protein	Hypothetical
975	4.81014e-15	14.3178	PCC7120_chromo	2952118	2952022	2952215	983	upstream	n.d.t.	activated	all2456	1	hypothetical protein (ycf43)	Hypothetical
976	2.29261e-56	55.6397	PCC7120_chromo	2952874	2952735	2953012	1748	downstream	repressed	n.d.t.	all2457	2	hypothetical protein	Hypothetical
977	6.28513e-10	9.20169	PCC7120_chromo	2953234	2953161	2953264	1036	internal	repressed	n.d.t.	all2457	2	hypothetical protein	Hypothetical
978	1.63949e-27	26.7853	PCC7120_chromo	2955176	2955098	2955277	826	downstream	activated	n.d.t.	alr2458	1	alanine racemase	Nitrogen metabolism
979	1.85957e-20	19.7306	PCC7120_chromo	2955854	2955776	2955949	810	internal	activated	n.d.t.	all2459	1	hypothetical protein	Hypothetical
980	2.24245e-63	62.6493	PCC7120_chromo	2958302	2958185	2958425	1419	upstream	activated	n.d.t.	all2460	1	unknown protein	Hypothetical
981	3.70716e-217	216.431	PCC7120_chromo	2958740	2958619	2958865	2067	internal	activated	n.d.t.	all2461	2	hypothetical protein	Hypothetical
982	7.26932e-164	163.139	PCC7120_chromo	2959591	2959464	2959722	1768	internal 5' end	activated	n.d.t.	all2461	2	hypothetical protein	Hypothetical
983	2.04629e-299	298.689	PCC7120_chromo	2960337	2960224	2960453	3534	upstream far	activated	ACTIVATED	alr2463	2	unknown protein	Hypothetical		2960395			GTATTGTAAATAAC
984	0	686.688	PCC7120_chromo	2960706	2960595	2960804	4431	upstream	activated	ACTIVATED	alr2463	2	unknown protein	Hypothetical		2960692			GTATTAATTGTTAC
985	1.44806e-16	15.8392	PCC7120_chromo	2963052	2962936	2963170	893	internal	activated	n.d.t.	alr2464	1	unknown protein	Hypothetical
986	8.16166e-24	23.0882	PCC7120_chromo	2965386	2965283	2965488	974	upstream	activated	n.d.t.	all2466	1	hypothetical protein	Hypothetical
986	8.16166e-24	23.0882	PCC7120_chromo	2965386	2965283	2965488	974	internal 5' end	n.d.t.	n.d.t.	alr2467	1	hypothetical protein	Hypothetical
987	3.51094e-43	42.4546	PCC7120_chromo	2966686	2966527	2966812	1305	upstream	n.d.t.	n.d.t.	asl2469	2	ferredoxin-thioredoxin reductase variable subunit	Central metabolism
988	1.1489e-52	51.9397	PCC7120_chromo	2967018	2966922	2967125	1216	upstream	n.d.t.	n.d.t.	asl2469	2	ferredoxin-thioredoxin reductase variable subunit	Central metabolism
988	1.1489e-52	51.9397	PCC7120_chromo	2967018	2966922	2967125	1216	internal 3' end	n.d.t.	activated	all2470	4	PP2C-type protein phosphatase	Regulatory functions	56
989	3.386e-88	87.4703	PCC7120_chromo	2967614	2967501	2967722	1613	internal	n.d.t.	activated	all2470	4	PP2C-type protein phosphatase	Regulatory functions	56
990	2.95243e-63	62.5298	PCC7120_chromo	2967942	2967823	2968062	1511	internal	n.d.t.	activated	all2470	4	PP2C-type protein phosphatase	Regulatory functions	56
991	0	400.374	PCC7120_chromo	2969044	2968927	2969169	3065	upstream	n.d.t.	activated	all2470	4	PP2C-type protein phosphatase	Regulatory functions	56	2969026			GTACCTGTGGCTAC
992	1.35936e-50	49.8667	PCC7120_chromo	2969714	2969628	2969813	1008	upstream	repressed	n.d.t.	alr2472	2	hypothetical protein	Hypothetical
993	0	516.059	PCC7120_chromo	2970055	2969930	2970184	3030	internal	repressed	n.d.t.	alr2472	2	hypothetical protein	Hypothetical		2970034			GTATTACCCGCGAC
994	1.97563e-49	48.7043	PCC7120_chromo	2974613	2974518	2974712	1037	internal 3' end	n.d.t.	n.d.t.	all2477	1	hypothetical protein	Hypothetical
995	2.82355e-195	194.549	PCC7120_chromo	2979514	2979400	2979640	1907	upstream	activated	n.d.t.	all2480	1	beta-lactamase	Other categories
995	2.82355e-195	194.549	PCC7120_chromo	2979514	2979400	2979640	1907	upstream close	n.d.t.	n.d.t.	alr2481	1	two-component sensor histidine kinase	Regulatory functions		2979505			GTATAATGAAACAC
996	0	1180.92	PCC7120_chromo	2983171	2983035	2983303	7466	internal	activated	activated	alr2482	1	hypothetical protein	Hypothetical	14	2983133	+	CAATGTGTTAGCAGCGCTACAACTGG	GTTAGCAGCGCTAC	*AACTGGGACAACAGCCAAGTGGTACGATGGCTCACG	activator of an internal TSS
997	1.11496e-16	15.9527	PCC7120_chromo	2989026	2988947	2989118	891	upstream	activated	n.d.t.	all2487	1	hypothetical protein	Hypothetical
997	1.11496e-16	15.9527	PCC7120_chromo	2989026	2988947	2989118	891	internal	n.d.t.	n.d.t.	alr2488	1	hypothetical protein	Hypothetical
998	2.16736e-287	286.664	PCC7120_chromo	2990068	2989937	2990191	2415	internal 3' end	activated	n.d.t.	alr2489	1	unknown protein	Hypothetical
999	1.84107e-42	41.7349	PCC7120_chromo	2990732	2990633	2990804	1073	upstream	activated	n.d.t.	asl2490	1	hypothetical protein	Hypothetical
1000	5.0748e-32	31.2946	PCC7120_chromo	2991351	2991237	2991472	1001	internal 5' end	n.d.t.	n.d.t.	all2491	1	hypothetical protein	Hypothetical
1000	5.0748e-32	31.2946	PCC7120_chromo	2991351	2991237	2991472	1001	upstream	activated	n.d.t.	alr2492	1	probable ABC transporter membrane protein (ycf24)	Transport and binding proteins
1001	6.09227e-12	11.2152	PCC7120_chromo	2997093	2997010	2997147	789	internal 3' end	activated	n.d.t.	alr2496	1	unknown protein	Hypothetical
1002	1.46379e-59	58.8345	PCC7120_chromo	2997742	2997643	2997842	892	internal	activated	n.d.t.	all2497	1	UDP-N-acetyl glucosamine-2-epimerase	Cell envelope
1003	4.24521e-21	20.3721	PCC7120_chromo	2998577	2998455	2998658	995	internal	activated	n.d.t.	all2498	2	N-acetyl-gamma-glutamyl-phosphate reductase; ArgC	Amino acid biosynthesis
1004	4.96238e-29	28.3043	PCC7120_chromo	2998835	2998717	2998957	848	internal	activated	n.d.t.	all2498	2	N-acetyl-gamma-glutamyl-phosphate reductase; ArgC	Amino acid biosynthesis
1005	4.43252e-274	273.353	PCC7120_chromo	3002564	3002449	3002685	2836	internal 5' end	activated	n.d.t.	all2501	1	hypothetical protein	Hypothetical		3002579			GTAGTTAAAATATC
1006	1.00823e-37	36.9964	PCC7120_chromo	3002947	3002816	3003089	1073	internal 5' end	activated	n.d.t.	alr2502	1	serine/threonine kinase	Regulatory functions
1007	3.28183e-38	37.4839	PCC7120_chromo	3005313	3005182	3005421	1045	internal 3' end	activated	n.d.t.	alr2503	1	bacterioferritin comigratory protein	Transport and binding proteins
1007	3.28183e-38	37.4839	PCC7120_chromo	3005313	3005182	3005421	1045	upstream	activated	n.d.t.	asr2504	1	unknown protein	Hypothetical
1008	1.48521e-43	42.8282	PCC7120_chromo	3008157	3008032	3008282	1063	upstream	ACTIVATED	ACTIVATED	all2506	1	similar to cyanophycinase	Other categories
1009	1.39716e-19	18.8548	PCC7120_chromo	3010266	3010172	3010355	1007	internal 3' end	activated	n.d.t.	all2508	3	GTP-binding elongation factor LepA	Translation
1010	1.62697e-14	13.7886	PCC7120_chromo	3011900	3011809	3012004	774	internal 5' end	activated	n.d.t.	all2508	3	GTP-binding elongation factor LepA	Translation
1011	7.08023e-122	121.15	PCC7120_chromo	3012398	3012287	3012510	1717	internal 3' end	activated	n.d.t.	all2509	2	similar to phosphoenolpyruvate synthase	Central metabolism	12
1011	7.08023e-122	121.15	PCC7120_chromo	3012398	3012287	3012510	1717	upstream	activated	n.d.t.	all2508	3	GTP-binding elongation factor LepA	Translation
1012	2.58022e-206	205.588	PCC7120_chromo	3015700	3015567	3015822	2024	upstream far	activated	n.d.t.	all2509	2	similar to phosphoenolpyruvate synthase	Central metabolism	12	3015625			GTTCAGTTTTATAC
1012	2.58022e-206	205.588	PCC7120_chromo	3015700	3015567	3015822	2024	upstream	activated	n.d.t.	alr2510	1	hypothetical protein	Hypothetical		3015761			GTATAATCATTTAC
1013	4.97596e-34	33.3031	PCC7120_chromo	3017166	3017064	3017271	750	internal	activated	n.d.t.	all2511	1	unknown protein	Hypothetical
1014	5.93708e-10	9.22643	PCC7120_chromo	3019685	3019643	3019777	1285	upstream	ACTIVATED	n.d.t.	all2512	1	transcriptional regulator; PatB	Regulatory functions
1015	1.72961e-158	157.762	PCC7120_chromo	3020032	3019918	3020146	2275	upstream	ACTIVATED	ACTIVATED	asr2513	1	ferredoxin; FdxB	Nitrogen metabolism
1016	8.94369e-306	305.048	PCC7120_chromo	3020766	3020639	3020894	3294	upstream	ACTIVATED	ACTIVATED	alr2514	2	cytochrome c oxidase subunit II	Photosynthesis and respiration	12,31	3020776			GTACCAAAAAATAC
1017	5.8606e-73	72.2321	PCC7120_chromo	3021348	3021230	3021468	1271	internal 5' end	ACTIVATED	ACTIVATED	alr2514	2	cytochrome c oxidase subunit II	Photosynthesis and respiration	12,31
1018	0	366.672	PCC7120_chromo	3028433	3028279	3028576	4449	upstream	activated	n.d.t.	all2521	1	cysteine synthase	Amino acid biosynthesis		3028424			GTATTCACTGTGAC		class I activator
1019	1.04474e-27	26.981	PCC7120_chromo	3028976	3028856	3029081	880	upstream	n.d.t.	activated	alr2522	1	unknown protein	Hypothetical
1020	0	995.759	PCC7120_chromo	3030588	3030472	3030713	5355	upstream close	activated	activated	alr2525	1	unknown protein	Hypothetical		3030574			GTGATGTACGCTAC		?
1021	2.85774e-51	50.544	PCC7120_chromo	3032168	3031976	3032313	1559	internal	ACTIVATED	activated	alr2527	1	unknown protein	Hypothetical
1022	2.47678e-161	160.606	PCC7120_chromo	3040320	3040204	3040431	2474	upstream	n.d.t.	n.d.t.	all2533	1	prolyl endopeptidase	Translation
1023	3.2462e-106	105.489	PCC7120_chromo	3040596	3040465	3040721	1722	upstream	activated	n.d.t.	alr2535	1	branched-chain amino-acid ABC transport system periplasmic binding protein	Nitrogen metabolism
1023	3.2462e-106	105.489	PCC7120_chromo	3040596	3040465	3040721	1722	internal 5' end	n.d.t.	n.d.t.	asl2534	1	unknown protein	Hypothetical
1024	1.07522e-28	27.9685	PCC7120_chromo	3048488	3048382	3048582	751	internal 5' end	n.d.t.	n.d.t.	all2544	1	precorrin isomerase	Biosynthesis of cofactors, prosthetic groups, and carriers
1025	1.33359e-12	11.875	PCC7120_chromo	3050270	3050199	3050349	845	internal 5' end	n.d.t.	n.d.t.	all2546	1	hypothetical protein	Hypothetical
1026	1.94611e-18	17.7108	PCC7120_chromo	3052664	3052542	3052783	662	internal 3' end	n.d.t.	n.d.t.	all2550	3	Hypothetical protein	Hypothetical
1027	5.02361e-54	53.299	PCC7120_chromo	3053090	3052980	3053174	1036	internal 5' end	n.d.t.	n.d.t.	all2550	3	hypothetical protein	Hypothetical
1028	6.01248e-16	15.2209	PCC7120_chromo	3053614	3053541	3053725	1003	upstream	n.d.t.	n.d.t.	all2550	3	hypothetical protein	Hypothetical
1029	0	609.809	PCC7120_chromo	3053994	3053869	3054101	4191	upstream	n.d.t.	n.d.t.	asl2551	1	transcriptional regulator LuxR-like	Regulatory functions		3054011			GTTAGCTGTAATAC
1030	4.2541e-51	50.3712	PCC7120_chromo	3055480	3055347	3055621	1375	internal	activated	activated	alr2554	1	unknown protein	Hypothetical
1031	2.57663e-68	67.5889	PCC7120_chromo	3058370	3058262	3058473	1251	internal 5' end	activated	n.d.t.	alr2559	1	unknown protein	Hypothetical
1032	2.47921e-34	33.6057	PCC7120_chromo	3062608	3062502	3062698	1160	internal 3' end	ACTIVATED	activated	all2563	2	transaldolase; Tal (pentose phosphate pathway)	Central metabolism
1033	2.4521e-198	197.61	PCC7120_chromo	3063492	3063377	3063592	1564	internal 5' end	ACTIVATED	activated	all2563	2	transaldolase; Tal (pentose phosphate pathway)	Central metabolism
1034	5.57843e-42	41.2535	PCC7120_chromo	3065218	3065118	3065310	1116	upstream	ACTIVATED	activated	all2564	1	pyruvate kinase	Central metabolism
1034	5.57843e-42	41.2535	PCC7120_chromo	3065218	3065118	3065310	1116	upstream	activated	n.d.t.	asr2565	1	unknown protein	Hypothetical
1035	9.90478e-50	49.0042	PCC7120_chromo	3065654	3065503	3065769	1236	internal 3' end	activated	activated	all2566	2	glyceraldehyde-3-phosphate dehydrogenase (glycolisis)	Central metabolism
1036	1.07345e-286	285.969	PCC7120_chromo	3066309	3066181	3066446	2231	internal 5' end	activated	activated	all2566	2	glyceraldehyde-3-phosphate dehydrogenase (glycolisis)	Central metabolism
1037	4.54574e-36	35.3424	PCC7120_chromo	3068128	3068033	3068203	1139	internal	activated	activated	all2567	2	hypothetical protein	Hypothetical
1038	2.5712e-85	84.5899	PCC7120_chromo	3069618	3069510	3069725	1476	upstream	activated	activated	all2567	2	hypothetical protein	Hypothetical
1039	1.8806e-102	101.726	PCC7120_chromo	3076168	3076024	3076300	1604	upstream	n.d.t.	activated	alr2574	2	unknown protein	Hypothetical
1040	0	370.434	PCC7120_chromo	3076986	3076859	3077107	2760	internal 3' end	n.d.t.	activated	alr2574	2	unknown protein	Hypothetical		3076988			GTAGCAGCTAACAC
1041	2.02878e-20	19.6928	PCC7120_chromo	3079521	3079393	3079630	1128	internal 3' end	n.d.t.	activated	alr2576	1	hypothetical protein	Hypothetical
1042	1.53223e-259	258.815	PCC7120_chromo	3082848	3082724	3082975	2009	downstream	n.d.t.	activated	alr2579	1	unknown protein	Hypothetical		3082848			GTATACAAAATAGC
1043	8.40363e-89	88.0755	PCC7120_chromo	3084974	3084835	3085109	1864	internal	activated	n.d.t.	alr2581	1	similar to ferric aerobactin receptor	Transport and binding proteins
1044	4.79641e-37	36.3191	PCC7120_chromo	3087168	3087080	3087258	1260	upstream	ACTIVATED	activated	alr2582	1	hypothetical protein	Hypothetical
1045	3.16785e-107	106.499	PCC7120_chromo	3089112	3089000	3089231	1309	internal 3' end	activated	activated	alr2583	1	iron(III) dicitrate-binding periplasmic protein	Transport and binding proteins
1046	7.58453e-60	59.1201	PCC7120_chromo	3092242	3092117	3092359	1278	upstream	n.d.t.	activated	alr2587	1	transcriptional regulator	Regulatory functions
1046	7.58453e-60	59.1201	PCC7120_chromo	3092242	3092117	3092359	1278	internal 5' end	activated	n.d.t.	all2586	1	iron(III) dicitrate transport system permease protein	Transport and binding proteins
1047	1.84125e-69	68.7349	PCC7120_chromo	3093910	3093794	3094021	1350	upstream	activated	activated	alr2588	1	ferrichrome-iron receptor	Transport and binding proteins
1048	6.51102e-55	54.1864	PCC7120_chromo	3096929	3096817	3097059	1102	internal	n.d.t.	activated	alr2589	1	hypothetical protein	Hypothetical
1049	3.29506e-40	39.4821	PCC7120_chromo	3098588	3098480	3098699	1310	upstream	activated	activated	alr2591	1	transcriptional regulator	Regulatory functions
1050	1.78497e-54	53.7484	PCC7120_chromo	3100084	3099986	3100197	1736	internal 5' end	activated	n.d.t.	alr2592	2	ferrichrome-iron receptor	Transport and binding proteins
1051	2.72051e-10	9.56535	PCC7120_chromo	3100870	3100793	3100947	856	internal	activated	n.d.t.	alr2592	2	ferrichrome-iron receptor	Transport and binding proteins
1052	1.50887e-40	39.8213	PCC7120_chromo	3103280	3103188	3103380	1108	internal 3' end	n.d.t.	n.d.t.	alr2593	1	iron(III) dicitrate-binding periplasmic protein	Transport and binding proteins
1052	1.50887e-40	39.8213	PCC7120_chromo	3103280	3103188	3103380	1108	upstream	activated	n.d.t.	alr2594	1	hypothetical protein	Hypothetical
1053	1.28509e-31	30.8911	PCC7120_chromo	3111316	3111204	3111411	1076	internal 5' end	repressed	activated	asr2600	1	unknown protein	Hypothetical
1054	9.30145e-08	7.03145	PCC7120_chromo	3113254	3113200	3113325	701	upstream	n.d.t.	n.d.t.	all2604	1	hypothetical protein	Hypothetical
1054	9.30145e-08	7.03145	PCC7120_chromo	3113254	3113200	3113325	701	upstream	n.d.t.	n.d.t.	asr2605	1	unknown protein	Hypothetical
1055	3.78635e-133	132.422	PCC7120_chromo	3113846	3113730	3113960	1507	internal	n.d.t.	n.d.t.	alr2606	1	hypothetical protein	Hypothetical
1056	5.38334e-56	55.1007	PCC7120_chromo	3121662	3121516	3121803	1389	upstream	activated	activated	all2613	1	transcriptional regulator	Regulatory functions
1056	5.38334e-56	55.1007	PCC7120_chromo	3121662	3121516	3121803	1389	upstream close	activated	n.d.t.	alr2614	1	hypothetical protein	Hypothetical
1057	1.64466e-137	136.784	PCC7120_chromo	3125151	3125033	3125269	1706	internal 5' end	n.d.t.	activated	all2618	1	iron(III) dicitrate-binding periplasmic protein	Transport and binding proteins
1058	1.04482e-31	30.981	PCC7120_chromo	3126634	3126523	3126743	770	upstream close	activated	n.d.t.	all2619	1	ferric aerobactin receptor	Transport and binding proteins
1059	1.92862e-30	29.7148	PCC7120_chromo	3128051	3127973	3128126	1227	internal	repressed	n.d.t.	all2620	2	ferric aerobactin receptor	Transport and binding proteins
1060	1.47735e-24	23.8305	PCC7120_chromo	3128286	3128189	3128407	1085	internal	repressed	n.d.t.	all2620	2	ferric aerobactin receptor	Transport and binding proteins
1061	2.0437e-32	31.6896	PCC7120_chromo	3129304	3129150	3129427	1249	internal 5' end	n.d.t.	n.d.t.	all2621	1	transcriptional regulator	Regulatory functions
1062	5.20736e-51	50.2834	PCC7120_chromo	3133183	3133052	3133315	1172	internal 5' end	n.d.t.	n.d.t.	all2623	1	ABC transporter, ATP-binding protein	Transport and binding proteins
1063	2.76671e-20	19.558	PCC7120_chromo	3134272	3134173	3134373	989	internal 5' end	n.d.t.	n.d.t.	all2624	1	hypothetical protein	Hypothetical
1064	4.29647e-277	276.367	PCC7120_chromo	3135335	3135232	3135447	2894	upstream	activated	activated	alr2625	1	transcriptional regulator	Regulatory functions	14	3135282	+	AATTTTGTATGTTTAATAACAAATTA	GTATGTTTAATAAC	*AAATTAGTGTTATAAAAATAGGCTATTCTAATTATG
1065	5.38334e-56	55.2689	PCC7120_chromo	3136802	3136690	3136908	1300	upstream	activated	n.d.t.	alr2626	2	ferrichrome-iron receptor	Transport and binding proteins
1066	1.40885e-07	6.85114	PCC7120_chromo	3137116	3137074	3137174	970	internal	activated	n.d.t.	alr2626	2	ferrichrome-iron receptor	Transport and binding proteins
1067	5.9644e-47	46.2244	PCC7120_chromo	3140384	3140297	3140475	1011	internal 3' end	n.d.t.	n.d.t.	alr2627	1	iron(III) dicitrate-binding periplasmic protein	Transport and binding proteins
1068	6.84908e-68	67.1644	PCC7120_chromo	3142918	3142813	3143015	1167	upstream close	n.d.t.	n.d.t.	asl2630	1	50S ribosomal protein L28	Translation
1069	1.84805e-194	193.733	PCC7120_chromo	3145946	3145825	3146073	2132	internal 5' end	n.d.t.	repressed	asl2632	1	unknown protein	Hypothetical
1070	5.71121e-24	23.2433	PCC7120_chromo	3150626	3150531	3150732	1035	internal	repressed	n.d.t.	all2635	1	polyketide synthase type I	Other categories
1071	4.13695e-26	25.3833	PCC7120_chromo	3155054	3154943	3155174	833	internal	activated	repressed	all2638	1	glutamate-1-semialdehyde aminotransferase	Biosynthesis of cofactors, prosthetic groups, and carriers
1072	2.24508e-66	65.6488	PCC7120_chromo	3160099	3159994	3160213	1462	upstream	n.d.t.	n.d.t.	all2641	1	polyketide synthase	Other categories
1072	2.24508e-66	65.6488	PCC7120_chromo	3160099	3159994	3160213	1462	internal 3' end	n.d.t.	n.d.t.	all2642	2	multifunctional peptide synthetase	Other categories
1073	4.66736e-59	58.3309	PCC7120_chromo	3162894	3162766	3163021	1270	internal	n.d.t.	n.d.t.	all2642	2	multifunctional peptide synthetase	Other categories
1074	6.90087e-42	41.1611	PCC7120_chromo	3168948	3168847	3169046	746	internal	n.d.t.	n.d.t.	all2644	3	peptide synthetase	Translation
1075	1.71714e-08	7.7652	PCC7120_chromo	3170517	3170416	3170592	850	internal	n.d.t.	n.d.t.	all2644	3	peptide synthetase	Translation
1076	8.51175e-112	111.07	PCC7120_chromo	3172186	3172043	3172318	1407	internal	n.d.t.	n.d.t.	all2644	3	peptide synthetase	Translation
1077	2.70366e-10	9.56805	PCC7120_chromo	3177458	3177360	3177578	716	internal	n.d.t.	n.d.t.	all2645	4	peptide synthetase	Translation
1078	1.57589e-192	191.802	PCC7120_chromo	3179318	3179192	3179448	1444	internal	n.d.t.	n.d.t.	all2645	4	peptide synthetase	Translation
1079	1.7966e-79	78.7455	PCC7120_chromo	3180442	3180324	3180555	1198	internal	n.d.t.	n.d.t.	all2645	4	peptide synthetase	Translation
1080	1.16111e-27	26.9351	PCC7120_chromo	3181316	3181215	3181411	1180	internal	n.d.t.	n.d.t.	all2645	4	peptide synthetase	Translation
1081	2.66213e-15	14.5748	PCC7120_chromo	3183001	3182939	3183066	861	internal	n.d.t.	n.d.t.	all2646	1	polyketide synthase type I	Other categories
1082	8.81565e-14	13.0547	PCC7120_chromo	3187540	3187474	3187576	616	internal	n.d.t.	n.d.t.	all2647	2	microcystin synthetase B	Other categories
1083	3.88023e-107	106.411	PCC7120_chromo	3189288	3189146	3189421	1663	internal	n.d.t.	n.d.t.	all2647	2	microcystin synthetase B	Other categories
1084	1.14166e-57	56.9425	PCC7120_chromo	3195196	3195067	3195332	919	internal	n.d.t.	n.d.t.	all2648	1	peptide synthetase	Translation
1085	5.17993e-15	14.2857	PCC7120_chromo	3200355	3200282	3200438	657	internal	repressed	activated	all2649	1	probable non-ribosomal peptide synthetase	Translation
1086	1.98775e-40	39.7016	PCC7120_chromo	3205473	3205386	3205572	734	internal 5' end	repressed	activated	all2651	1	ABC transporter permease protein	Transport and binding proteins
1087	3.35158e-27	26.4748	PCC7120_chromo	3210696	3210586	3210806	831	internal	activated	n.d.t.	all2654	2	similar to S-layer-RTX protein	Central metabolism
1088	4.67048e-31	30.3306	PCC7120_chromo	3211560	3211463	3211667	871	internal	activated	n.d.t.	all2654	2	similar to S-layer-RTX protein	Central metabolism
1089	1.30344e-289	288.885	PCC7120_chromo	3217853	3217713	3217995	2289	internal	n.d.t.	activated	all2655	5	unknown protein	Hypothetical		3217835			GTATCTATTTACAC
1090	2.86203e-15	14.5433	PCC7120_chromo	3220614	3220502	3220718	764	internal	n.d.t.	activated	all2655	5	unknown protein	Hypothetical
1091	7.62176e-18	17.1179	PCC7120_chromo	3221589	3221479	3221687	682	internal	n.d.t.	activated	all2655	5	unknown protein	Hypothetical
1092	8.36114e-07	6.07773	PCC7120_chromo	3221857	3221786	3221885	725	internal	n.d.t.	activated	all2655	5	unknown protein	Hypothetical
1093	3.25718e-17	16.4872	PCC7120_chromo	3222068	3221999	3222151	807	internal	n.d.t.	activated	all2655	5	unknown protein	Hypothetical
1094	9.61199e-10	9.01719	PCC7120_chromo	3223941	3223837	3224123	711	internal	activated	n.d.t.	all2656	1	serine-type D-Ala-D-Ala carboxypeptidase	Cell envelope
1095	2.96958e-36	35.5273	PCC7120_chromo	3226840	3226755	3226931	812	internal	activated	n.d.t.	alr2660	1	hypothetical protein	Hypothetical
1096	2.94189e-50	49.5314	PCC7120_chromo	3238757	3238650	3238865	964	internal 3' end	repressed	n.d.t.	all2673	1	hypothetical protein	Hypothetical
1097	1.63538e-16	15.7864	PCC7120_chromo	3241156	3241037	3241285	1013	internal	activated	activated	all2674	1	ferrichrome-iron receptor	Transport and binding proteins
1098	1.73363e-30	29.761	PCC7120_chromo	3244979	3244891	3245082	1228	internal 3' end	activated	n.d.t.	all2676	2	toxin secretion ABC transporter ATP-binding protein	Transport and binding proteins
1099	8.2885e-11	10.0815	PCC7120_chromo	3245456	3245375	3245555	555	internal	activated	n.d.t.	all2676	2	toxin secretion ABC transporter ATP-binding protein	Transport and binding proteins
1100	8.11407e-43	42.0908	PCC7120_chromo	3249081	3248981	3249178	986	internal 5' end	activated	n.d.t.	alr2678	2	probable acyl-CoA synthase	Fatty acid, phospholipid and sterol metabolism
1101	7.72778e-71	70.1119	PCC7120_chromo	3250598	3250554	3250635	747	internal	activated	n.d.t.	alr2678	2	probable acyl-CoA synthase	Fatty acid, phospholipid and sterol metabolism
1102	7.31177e-16	15.136	PCC7120_chromo	3253386	3253266	3253500	638	internal	n.d.t.	n.d.t.	alr2679	3	polyketide synthase	Other categories
1103	1.41128e-12	11.8504	PCC7120_chromo	3257318	3257246	3257397	610	internal	n.d.t.	n.d.t.	alr2679	3	polyketide synthase	Other categories
1104	3.93417e-43	42.4051	PCC7120_chromo	3259112	3259002	3259221	942	internal	n.d.t.	n.d.t.	alr2679	3	polyketide synthase	Other categories
1105	4.08542e-34	33.3888	PCC7120_chromo	3260320	3260234	3260391	973	internal	n.d.t.	n.d.t.	alr2680	1	polyketide synthase	Other categories
1106	1.96515e-122	121.707	PCC7120_chromo	3290395	3290256	3290518	1931	internal 3' end	activated	n.d.t.	all2699	1	two-component sensor histidine kinase	Regulatory functions
1107	0	674.791	PCC7120_chromo	3293825	3293691	3293950	4448	internal	n.d.t.	n.d.t.	all2700	1	probable arsenical pump-driving ATPase	Other categories		3293818			GTAACAAGACGCAC
1108	4.22673e-34	33.374	PCC7120_chromo	3295596	3295475	3295715	1196	internal 5' end	n.d.t.	n.d.t.	all2702	1	hypothetical protein	Hypothetical
1109	2.18669e-17	16.6602	PCC7120_chromo	3300268	3300174	3300374	822	internal 5' end	activated	n.d.t.	all2706	1	hypothetical protein	Hypothetical
1110	1.36225e-40	39.8657	PCC7120_chromo	3302859	3302696	3303009	1260	upstream close	activated	n.d.t.	all2707	1	hypothetical protein	Hypothetical	14	3302921	-	GTAATTGTTGCAATATACACTTATAG	GTTGCAATATACAC	*TTATAGTGTAAGTTCACCACGGTATTATTCACCGTA	activator
1111	5.27662e-17	16.2776	PCC7120_chromo	3305781	3305668	3305888	722	upstream far	n.d.t.	n.d.t.	alr2710	2	hypothetical protein	Hypothetical
1112	1.24434e-22	21.9051	PCC7120_chromo	3306254	3306140	3306359	1007	internal 5' end	n.d.t.	n.d.t.	alr2710	2	hypothetical protein	Hypothetical
1113	6.88475e-110	109.162	PCC7120_chromo	3309626	3309512	3309740	1651	downstream	activated	n.d.t.	alr2712	1	hypothetical protein	Hypothetical
1114	1.0435e-194	193.982	PCC7120_chromo	3310967	3310836	3311101	2208	upstream	activated	n.d.t.	all2715	1	hypothetical protein	Hypothetical	14	3310997	-	TTTTTAGTGATATCTGTTACTGTATT	GTGATATCTGTTAC	*TGTATTCCCCATAACGCCAAGAGATAATGTCGAAA	activator
1115	1.5706e-54	53.8039	PCC7120_chromo	3313634	3313520	3313759	1118	internal	activated	n.d.t.	alr2718	1	probable cobyric acid synthase	Biosynthesis of cofactors, prosthetic groups, and carriers
1116	5.09799e-48	47.2926	PCC7120_chromo	3319950	3319814	3320073	1270	internal 3' end	activated	n.d.t.	alr2723	1	hypothetical protein	Hypothetical
1117	3.07794e-17	16.5117	PCC7120_chromo	3324868	3324766	3324969	728	internal	n.d.t.	activated	alr2728	1	excinuclease ABC subunit C	DNA replication, recombination, and repair
1118	0	2134.47	PCC7120_chromo	3326088	3325955	3326229	14343	upstream far	ACTIVATED	ACTIVATED	sRNA(3326105)	1	sRNA upstream of alr2729	Other categories		3326057	+	TATTTTGTTACTAAAGATACAGTATT	GTTACTAAAGATAC	*AGTATTTTCTAGCTTTTAAATTTTGAATACAAAGA	activador
1119	2.55298e-37	36.593	PCC7120_chromo	3326907	3326840	3326999	1840	upstream	ACTIVATED	ACTIVATED	alr2729	2	hypothetical protein - cox3 operon	Photosynthesis and respiration
1120	2.01252e-32	31.6963	PCC7120_chromo	3327179	3327057	3327298	1448	upstream	ACTIVATED	ACTIVATED	alr2729	2	hypothetical protein - cox3 operon	Photosynthesis and respiration
1121	2.73087e-52	51.5637	PCC7120_chromo	3328354	3328223	3328480	1352	internal 3' end	ACTIVATED	ACTIVATED	alr2730	1	hypothetical protein	Photosynthesis and respiration
1122	1.00733e-259	258.997	PCC7120_chromo	3329652	3329523	3329768	1833	internal	ACTIVATED	activated	alr2732	1	cytochrome c oxidase subunit I	Photosynthesis and respiration
1123	1.42755e-43	42.8454	PCC7120_chromo	3332109	3331990	3332221	1275	internal 3' end	ACTIVATED	ACTIVATED	alr2734	1	cytochrome c oxidase subunit III	Photosynthesis and respiration
1124	6.84196e-29	28.1648	PCC7120_chromo	3333307	3333194	3333425	938	internal	activated	n.d.t.	all2736	1	hypothetical protein	Hypothetical
1125	0	3369.2	PCC7120_chromo	3341242	3341106	3341375	17268	upstream	activated	activated	alr2743	1	processing protease (degradation of lipids, glycopeptides and peptides)	Translation		3341205	+	GATTCTGTATAACTTGATGCGAATTT	GTATAACTTGATGC	*GAATTTGGCGATCGTTCAGAGTTAAGATCACAAACA	activator
1126	1.19907e-24	23.9212	PCC7120_chromo	3345844	3345747	3345946	921	downstream	n.d.t.	n.d.t.	alr2746	1	hypothetical protein	Hypothetical
1127	2.21652e-59	58.6543	PCC7120_chromo	3346218	3346123	3346295	1616	internal	ACTIVATED	activated	all2747	2	similar to precorrin methylase	Biosynthesis of cofactors, prosthetic groups, and carriers	14
1128	1.35038e-39	38.8695	PCC7120_chromo	3346488	3346417	3346568	1615	upstream	ACTIVATED	activated	all2747	2	similar to precorrin methylase	Biosynthesis of cofactors, prosthetic groups, and carriers	14	3346470	+	TAAACTGATAGTTATAATACTGTTCT	GATAGTTATAATAC	*TGTTCTCAGAAACGAAAAACTATATATTGAGCATA	activator of an antisense
1129	6.4313e-27	26.1917	PCC7120_chromo	3347460	3347353	3347555	862	internal	n.d.t.	n.d.t.	all2748	1	hypothetical protein	Hypothetical
1130	1.45113e-94	93.8383	PCC7120_chromo	3348582	3348457	3348704	1278	internal 5' end	activated	activated	alr2749	1	hypothetical protein	Hypothetical
1131	2.56642e-220	219.591	PCC7120_chromo	3349459	3349342	3349584	2838	internal 5' end	activated	activated	all2750	2	hypothetical protein	Hypothetical		3349371			GTTAGAGCATAACC
1132	9.99437e-112	111	PCC7120_chromo	3349841	3349720	3349957	3457	upstream	activated	activated	all2750	2	hypothetical protein	Hypothetical		3349840	-	TCACCTGTTGCTCCTGCTACAAATGC	GTTGCTCCTGCTAC	*AAATGCTTTCATGATTAACGCTATCCTGGGTAACTA	activator
1132	9.99437e-112	111	PCC7120_chromo	3349841	3349720	3349957	3457	internal 5' end	activated	n.d.t.	alr2751	1	hypothetical protein	Hypothetical
1133	2.68567e-31	30.5709	PCC7120_chromo	3350845	3350737	3350943	756	internal	activated	n.d.t.	alr2752	1	hypothetical protein	Hypothetical
1134	0	534.686	PCC7120_chromo	3352301	3352172	3352437	3133	internal 3' end	repressed	n.d.t.	all2754	1	unknown protein	Hypothetical		3352291			GTGACGTAGGTAAC
1135	0	766.944	PCC7120_chromo	3353250	3353129	3353379	4996	internal 3' end	n.d.t.	n.d.t.	all2756	1	hypothetical protein	Hypothetical					?
1136	2.94037e-83	82.5316	PCC7120_chromo	3354292	3354173	3354412	1167	internal	activated	n.d.t.	alr2758	1	serine proteinase	Translation
1137	0	929.61	PCC7120_chromo	3356563	3356433	3356686	5654	downstream	activated	activated	all2760	1	serine/threonine kinase hepS	Heterocyst differentiation and function		3356573			GTATAAGGCAATAC
1137	0	929.61	PCC7120_chromo	3356563	3356433	3356686	5654	downstream	activated	activated	alr2759	1	hypothetical protein	Hypothetical		3356573			GTATAAGGCAATAC
1138	0	450.16	PCC7120_chromo	3359598	3359473	3359716	3043	upstream	repressed	repressed	asr2763	1	unknown protein	Hypothetical	14	3359602	+	TTTTTTGTATTTTCATATACAATTTT	GTATTTTCATATAC	*AATTTTTGTTATTTTTAGATTA	repressor
1139	3.02801e-98	97.5188	PCC7120_chromo	3364466	3364306	3364605	1889	internal	activated	n.d.t.	alr2768	1	hypothetical protein	Hypothetical
1140	1.65614e-31	30.7809	PCC7120_chromo	3369975	3369882	3370074	899	internal	n.d.t.	activated	all2772	1	two-component sensor histidine kinase	Regulatory functions
1141	3.36609e-125	124.473	PCC7120_chromo	3379242	3379132	3379344	1688	internal 3' end	activated	n.d.t.	alr2780	1	DNA topoisomerase I	DNA replication, recombination, and repair
1142	2.02892e-11	10.6927	PCC7120_chromo	3379897	3379795	3380034	673	internal 5' end	n.d.t.	n.d.t.	alr2782	1	3-dehydroquinate dehydratase	Amino acid biosynthesis
1143	8.15588e-33	32.0885	PCC7120_chromo	3384318	3384216	3384426	1288	upstream	ACTIVATED	n.d.t.	alr2785	1	probable phytoene dehydrogenase Rieske iron-sulfur component	Biosynthesis of cofactors, prosthetic groups, and carriers	12	3384379			GTGAAATCCTATAC
1144	6.8357e-37	36.1652	PCC7120_chromo	3387536	3387448	3387636	1287	internal 3' end	n.d.t.	activated	all2787	1	probable kinesin light chain	Other categories
1145	7.84279e-28	27.1055	PCC7120_chromo	3392284	3392176	3392404	977	internal	ACTIVATED	activated	alr2791	1	WD-repeat protein	Regulatory functions
1146	2.33012e-37	36.6326	PCC7120_chromo	3396556	3396446	3396669	1044	upstream close	activated	activated	all2792	1	unknown protein	Hypothetical
1147	1.34663e-16	15.8708	PCC7120_chromo	3405493	3405391	3405593	886	internal	n.d.t.	n.d.t.	alr2800	2	WD-repeat protein	Regulatory functions
1148	5.70407e-13	12.2438	PCC7120_chromo	3405799	3405719	3405853	905	internal	n.d.t.	n.d.t.	alr2800	2	WD-repeat protein	Regulatory functions
1149	4.87933e-69	68.3116	PCC7120_chromo	3409048	3408931	3409160	1162	internal	n.d.t.	n.d.t.	alr2802	1	hypothetical protein	Hypothetical
1150	0	3126.82	PCC7120_chromo	3420610	3420486	3420738	15381	upstream close	activated	n.d.t.	alr2811	1	avtA (valine-pyruvate aminotransferase)	Amino acid biosynthesis		3420576		TTTTTTGCTGAGATTGGTACATTAGT	GCTGAGATTGGTAC
1151	0	385.664	PCC7120_chromo	3423955	3423826	3424088	3377	internal	activated	n.d.t.	alr2814	1	hypothetical protein	Hypothetical		3423929			GTCAATTCAGATAC
1152	0	7152.53	PCC7120_chromo	3427476	3427339	3427611	41037	upstream	ACTIVATED	activated	alr2817	2	heterocyst differentiation protein HetC	Heterocyst differentiation and function	26	3427445	+	AAATCTGTAACATGAGATACACAATA	GTAACATGAGATAC	*ACAATAGCATTTATATTTGCTTTAGTATCTCTCTC	activator
1153	2.55355e-176	175.593	PCC7120_chromo	3430588	3430454	3430734	1949	internal	ACTIVATED	activated	alr2817	2	heterocyst differentiation protein HetC	Heterocyst differentiation and function
1154	1.01628e-111	110.993	PCC7120_chromo	3433682	3433579	3433785	1629	upstream	activated	n.d.t.	alr2820	1	unknown protein	Hypothetical	14	3433687	-	AAAAATGTCTTTTAAAACACGCCCAA	GTCTTTTAAAACAC	*GCCCAATCACTGCCATGATGGATTAG
1155	0	617.341	PCC7120_chromo	3435062	3434930	3435196	5107	internal	activated	activated	all2821	1	two-component response regulator	Regulatory functions		3435059			GTAGCAGGCATTAC
1156	4.79168e-56	55.3195	PCC7120_chromo	3436705	3436594	3436819	1205	internal 5' end	ACTIVATED	ACTIVATED	alr2822	1	hypothetical protein	Hypothetical
1157	1.022e-39	38.9905	PCC7120_chromo	3441362	3441250	3441512	1499	internal 5' end	ACTIVATED	ACTIVATED	alr2825	1	glucose-1-P cytidylyltransferase - Hep island	Heterocyst differentiation and function	12,31
1158	1.51554e-37	36.8194	PCC7120_chromo	3443450	3443345	3443564	1192	internal 5' end	ACTIVATED	activated	alr2827	2	putative epimerase/dehydratase - Hep island	Heterocyst differentiation and function
1159	2.28945e-65	64.6403	PCC7120_chromo	3443803	3443659	3443942	2214	internal	ACTIVATED	activated	alr2827	2	putative epimerase/dehydratase - Hep island	Heterocyst differentiation and function
1160	7.00874e-27	26.1544	PCC7120_chromo	3447694	3447589	3447810	1153	internal	ACTIVATED	ACTIVATED	alr2831	1	probable NAD(P)-dependent oxidoreductase - Hep island	Heterocyst differentiation and function
1161	0	583.892	PCC7120_chromo	3449278	3449152	3449404	4011	internal	ACTIVATED	ACTIVATED	alr2832	1	putative glycosyltransferase - Hep island	Heterocyst differentiation and function		3449272			GTTTTCTCTGATAC		stabilizer?
1162	1.73283e-13	12.7612	PCC7120_chromo	3450471	3450372	3450592	1176	internal	ACTIVATED	ACTIVATED	alr2833	1	hypothetical protein - Hep island	Heterocyst differentiation and function
1163	4.66823e-14	13.3308	PCC7120_chromo	3455582	3455486	3455685	728	internal	ACTIVATED	n.d.t.	alr2835	1	ABC transporter, ATP-binding protein; heterocyst differentiation protein HepA	Heterocyst differentiation and function
1164	6.24333e-41	40.2046	PCC7120_chromo	3460644	3460492	3460801	1221	internal 5' end	ACTIVATED	ACTIVATED	alr2840	1	glycosyltransferase - Hep island	Heterocyst differentiation and function
1165	0	3408.52	PCC7120_chromo	3463589	3463447	3463731	18801	internal 5' end	repressed	n.d.t.	all2842	1	unknown protein	Hypothetical		3463590		CCTACTGTTACACCTGCTACTTTTTT	GTTACACCTGCTAC		repressor
1166	1.66963e-06	5.77738	PCC7120_chromo	3464874	3464804	3464972	1187	internal	activated	activated	all2843	1	alkaline phosphatase	Other categories
1167	1.37939e-19	18.8603	PCC7120_chromo	3466204	3466069	3466349	1322	internal	activated	activated	all2845	2	cation-efflux system membrane protein	Transport and binding proteins
1168	2.38665e-33	32.6222	PCC7120_chromo	3466674	3466585	3466778	1243	internal 5' end	activated	activated	all2845	2	cation-efflux system membrane protein	Transport and binding proteins
1169	9.77005e-16	15.0101	PCC7120_chromo	3467654	3467560	3467746	767	internal	activated	n.d.t.	all2846	2	GMP synthase (glutamine-hydrolyzing)	Purines, pyrimidines, nucleosides, and nucleotides
1170	2.66213e-52	51.5748	PCC7120_chromo	3468818	3468707	3468935	1144	upstream	activated	n.d.t.	all2846	2	GMP synthase (glutamine-hydrolyzing)	Purines, pyrimidines, nucleosides, and nucleotides
1171	2.01566e-112	111.696	PCC7120_chromo	3471637	3471509	3471761	1615	upstream	activated	n.d.t.	asl2850	1	hypothetical protein	Hypothetical
1172	4.37836e-26	25.3587	PCC7120_chromo	3472183	3472079	3472254	841	internal 5' end	n.d.t.	n.d.t.	alr2851	1	hypothetical protein	Hypothetical
1173	3.59854e-34	33.4439	PCC7120_chromo	3476585	3476453	3476709	1222	internal	n.d.t.	n.d.t.	all2854	2	similar to exopolysaccharide production protein	Cell envelope
1174	1.05983e-126	125.975	PCC7120_chromo	3477501	3477383	3477610	1694	upstream	n.d.t.	n.d.t.	all2854	2	similar to exopolysaccharide production protein	Cell envelope
1175	2.65919e-183	182.575	PCC7120_chromo	3481566	3481457	3481671	2320	internal	activated	n.d.t.	alr2857	1	unknown protein	Hypothetical
1176	1.3864e-64	63.8581	PCC7120_chromo	3484412	3484301	3484517	1485	internal 3' end	n.d.t.	activated	alr2859	1	hypothetical protein	Hypothetical
1176	1.3864e-64	63.8581	PCC7120_chromo	3484412	3484301	3484517	1485	upstream	activated	activated	alr2860	1	similar to N-acetylglucosaminyltransferase	Other categories
1177	6.11739e-30	29.2134	PCC7120_chromo	3494268	3494167	3494349	1100	internal	ACTIVATED	activated	all2869	1	unknown protein	Hypothetical
1178	0	337.633	PCC7120_chromo	3498150	3498035	3498270	2854	upstream	n.d.t.	n.d.t.	all2871	1	unknown protein	Hypothetical		3498160			GTTTTCCCAAAAAC
1179	1.20055e-71	70.9206	PCC7120_chromo	3501205	3501089	3501321	1280	internal 3' end	n.d.t.	n.d.t.	all2875	2	two-component hybrid sensor and regulator	Regulatory functions
1179	1.20055e-71	70.9206	PCC7120_chromo	3501205	3501089	3501321	1280	upstream	activated	activated	all2874	1	two-component response regulator	Regulatory functions
1180	1.51894e-11	10.8185	PCC7120_chromo	3506232	3506176	3506294	1203	internal 5' end	n.d.t.	n.d.t.	all2875	2	two-component hybrid sensor and regulator	Regulatory functions
1181	5.70988e-41	40.2434	PCC7120_chromo	3508146	3508044	3508271	1124	internal	activated	n.d.t.	all2876	1	hypothetical protein	Hypothetical
1182	2.79441e-220	219.554	PCC7120_chromo	3514785	3514659	3514910	1749	upstream	n.d.t.	activated	alr2881	1	hypothetical protein	Hypothetical
1183	4.17496e-50	49.3793	PCC7120_chromo	3517583	3517485	3517716	1239	downstream	n.d.t.	activated	alr2882	1	exopolysaccharide synthesis protein ExoD	Other categories
1183	4.17496e-50	49.3793	PCC7120_chromo	3517583	3517485	3517716	1239	downstream	repressed	n.d.t.	all2883	2	two-component sensor histidine kinase	Regulatory functions
1184	1.54498e-127	126.811	PCC7120_chromo	3519987	3519866	3520105	1397	internal	repressed	n.d.t.	all2883	2	two-component sensor histidine kinase	Regulatory functions
1185	0	332.085	PCC7120_chromo	3523064	3522951	3523171	2502	internal 5' end	activated	n.d.t.	alr2885	1	circadian oscillation regulator KaiB	Other categories		3523071			GTAGCAGGCAACAC		stabilizer?
1186	6.19204e-24	23.2082	PCC7120_chromo	3524648	3524529	3524783	1211	internal	activated	n.d.t.	alr2886	1	circadian oscillation regulator KaiC	Other categories
1187	2.47537e-10	9.60636	PCC7120_chromo	3525023	3524924	3525089	1060	upstream	activated	n.d.t.	alr2887	2	TolC-like hgdD	Heterocyst differentiation and function
1188	4.77518e-74	73.321	PCC7120_chromo	3525380	3525262	3525507	1824	internal 5' end	activated	n.d.t.	alr2887	2	TolC-like hgdD	Heterocyst differentiation and function
1189	1.30793e-22	21.8834	PCC7120_chromo	3528954	3528873	3529026	737	internal	activated	n.d.t.	alr2890	1	hypothetical protein	Hypothetical
1190	5.75583e-232	231.24	PCC7120_chromo	3529928	3529804	3530059	2275	internal	repressed	n.d.t.	all2891	2	putative dehydrogenase	Other categories		3529910			GTTATATCAAATAC
1191	2.31625e-98	97.6352	PCC7120_chromo	3530369	3530238	3530495	1404	internal 5' end	repressed	n.d.t.	all2891	2	putative dehydrogenase	Other categories
1191	2.31625e-98	97.6352	PCC7120_chromo	3530369	3530238	3530495	1404	upstream	activated	activated	alr2892	1	hypothetical protein	Hypothetical
1192	1.73473e-68	67.7608	PCC7120_chromo	3531874	3531774	3531961	939	internal			tRNA (GUC)	1	tRNA (GUC)	Translation
1193	2.01558e-87	86.6956	PCC7120_chromo	3533168	3533047	3533292	982	internal	n.d.t.	n.d.t.	all2894	1	Holliday junction DNA helicase RuvB	DNA replication, recombination, and repair
1194	1.3747e-36	35.8618	PCC7120_chromo	3534360	3534244	3534481	1354	internal	activated	n.d.t.	alr2895	2	imidazoleglycerol-phosphate synthase, cyclase subunit HisF	Amino acid biosynthesis
1195	2.10981e-56	55.6758	PCC7120_chromo	3534747	3534597	3534904	956	internal	activated	n.d.t.	alr2895	2	imidazoleglycerol-phosphate synthase, cyclase subunit HisF	Amino acid biosynthesis
1195	2.10981e-56	55.6758	PCC7120_chromo	3534747	3534597	3534904	956	upstream	activated	n.d.t.	asr2896	1	hypothetical protein	Hypothetical
1196	0	711.899	PCC7120_chromo	3541917	3541780	3542066	5765	internal	n.d.t.	n.d.t.	asr2901	1	unknown protein	Hypothetical		3541895			GTATTTTAGGTAAC
1197	1.81279e-81	80.7417	PCC7120_chromo	3546429	3546331	3546534	1384	upstream	activated	n.d.t.	all2905	1	hypothetical protein	Hypothetical
1198	0	344.234	PCC7120_chromo	3547805	3547685	3547939	2834	internal 3' end	n.d.t.	activated	all2907	1	hypothetical protein	Hypothetical		3547773			GTCACTGGCTATAC
1199	2.39168e-35	34.6213	PCC7120_chromo	3548796	3548685	3548907	968	internal	repressed	n.d.t.	all2908	1	cation transport ATPase	Transport and binding proteins
1200	7.90055e-121	120.102	PCC7120_chromo	3552887	3552750	3553013	1870	internal	activated	activated	all2911	1	ABC transport system glutamine-binding protein, gluRO	Nitrogen metabolism
1201	8.10524e-100	99.0912	PCC7120_chromo	3558186	3558071	3558300	1410	internal 5' end	activated	n.d.t.	all2916	1	similar to DnaJ protein	Cellular processes
1202	5.47832e-43	42.2614	PCC7120_chromo	3560650	3560549	3560756	1081	upstream	activated	n.d.t.	all2919	1	ferredoxin	Other categories
1202	5.47832e-43	42.2614	PCC7120_chromo	3560650	3560549	3560756	1081	upstream	activated	activated	alr2920	1	putative short chain oxidoreductase	Other categories
1203	0	8186.6	PCC7120_chromo	3561575	3561438	3561710	32518	upstream	activated	n.d.t.	alr2921	1	similar to tRNA-(MS[2]IO[6]A)-hydroxylase	Translation	12	3561528	+	AAAAATGTGTGTCTTGATACAATACT	GTGTGTCTTGATAC	*AATACTTTTAAGATGACTGTTATATGCTTTCTAAG	activator of a putative TSS
1204	1.70048e-13	12.7694	PCC7120_chromo	3566066	3565977	3566183	792	internal 5' end	repressed	repressed	all2928	1	RNA-binding protein RbpB	Translation
1205	1.55106e-112	111.809	PCC7120_chromo	3568953	3568812	3569101	2772	internal 5' end	activated	activated	asr2932	1	hypothetical protein	Hypothetical
1206	0	724.809	PCC7120_chromo	3569354	3569220	3569484	4356	internal	ACTIVATED	activated	alr2933	1	membrane-bound lytic transglycosylase A	Cell envelope		3569307			GTAACTCGAACTCC
1207	2.9784e-11	10.526	PCC7120_chromo	3571970	3571888	3572029	1147	upstream	activated	n.d.t.	alr2935	1	hypothetical protein	Hypothetical
1208	3.48991e-13	12.4572	PCC7120_chromo	3574234	3574149	3574327	899	internal	activated	n.d.t.	alr2936	2	pantothenate synthetase PanC	Biosynthesis of cofactors, prosthetic groups, and carriers
1209	3.82884e-195	194.417	PCC7120_chromo	3574615	3574479	3574743	2068	internal	activated	n.d.t.	alr2936	2	pantothenate synthetase PanC	Biosynthesis of cofactors, prosthetic groups, and carriers
1210	7.30399e-99	98.1364	PCC7120_chromo	3577648	3577523	3577784	1842	upstream	activated	activated	alr2940	1	hypothetical protein	Hypothetical
1211	4.65108e-34	33.3324	PCC7120_chromo	3578746	3578561	3578915	1559	internal 3' end	activated	activated	all2941	1	probable peptidoglycan binding protein	Cell envelope
1212	4.18602e-76	75.3782	PCC7120_chromo	3585074	3584987	3585172	1468	upstream	activated	n.d.t.	alr2947	2	unknown protein	Hypothetical
1213	5.60519e-163	162.251	PCC7120_chromo	3585449	3585333	3585567	2420	internal 5' end	activated	n.d.t.	alr2947	2	unknown protein	Hypothetical
1214	3.02526e-63	62.5192	PCC7120_chromo	3594671	3594576	3594761	1515	internal 5' end	n.d.t.	n.d.t.	all2952	2	penicillin-binding protein	Cell envelope
1215	1.39105e-80	79.8567	PCC7120_chromo	3594976	3594891	3595065	1709	upstream	n.d.t.	n.d.t.	all2952	2	penicillin-binding protein	Cell envelope
1216	2.39797e-46	45.6202	PCC7120_chromo	3595881	3595793	3595979	957	upstream	activated	n.d.t.	alr2954	1	hypothetical protein	Hypothetical
1217	1.64418e-209	208.784	PCC7120_chromo	3598758	3598626	3598887	2443	upstream	n.d.t.	n.d.t.	alr2957	2	hypothetical protein	Hypothetical					?
1217	1.64418e-209	208.784	PCC7120_chromo	3598758	3598626	3598887	2443	upstream	n.d.t.	activated	all2956	1	two-component sensor histidine kinase	Regulatory functions					?
1218	2.45609e-25	24.6098	PCC7120_chromo	3599794	3599698	3599869	1281	internal	activated	n.d.t.	alr2957	2	hypothetical protein	Hypothetical
1219	0	1216.46	PCC7120_chromo	3603706	3603573	3603860	9427	upstream	n.d.t.	n.d.t.	all2962	1	transcriptional regulator	Regulatory functions		3603690		ATTTCAGTAGCATTAATTACACTACA	GTAGCATTAATTAC		repressor
1220	4.08343e-12	11.389	PCC7120_chromo	3606436	3606369	3606502	994	internal	activated	activated	all2964	1	probable NADH dehydrogenase	Photosynthesis and respiration
1221	1.19234e-12	11.9236	PCC7120_chromo	3607937	3607814	3608046	1153	upstream	ACTIVATED	activated	all2965	1	unknown protein	Hypothetical
1221	1.19234e-12	11.9236	PCC7120_chromo	3607937	3607814	3608046	1153	internal 5' end	activated	n.d.t.	alr2966	1	similar to deoxyribodipyrimidine photolyase	DNA replication, recombination, and repair
1222	0	1024.46	PCC7120_chromo	3609435	3609299	3609578	6548	upstream	n.d.t.	n.d.t.	alr2968	1	homocitrate synthase; NifV2	Heterocyst differentiation and function		3609449			GTAGTACTAAATAC		?
1223	6.36208e-79	78.1964	PCC7120_chromo	3612760	3612645	3612881	1584	upstream close	n.d.t.	n.d.t.	all2969	1	unknown protein	Hypothetical
1224	3.98101e-10	9.40001	PCC7120_chromo	3618982	3618933	3619063	938	internal	n.d.t.	n.d.t.	all2976	1	hypothetical protein	Hypothetical
1225	3.53448e-28	27.4517	PCC7120_chromo	3621914	3621790	3622032	891	internal 3' end	activated	n.d.t.	all2981	1	penicillin-binding protein	Cell envelope
1226	2.06427e-31	30.6852	PCC7120_chromo	3639070	3638979	3639172	935	internal	n.d.t.	n.d.t.	all2996	1	hypothetical protein	Hypothetical
1227	5.07534e-110	109.295	PCC7120_chromo	3640767	3640637	3640901	1603	internal	activated	n.d.t.	all2997	1	diaminopimelate decarboxylase	Amino acid biosynthesis
1228	5.84084e-77	76.2335	PCC7120_chromo	3646229	3646123	3646337	1754	upstream	activated	n.d.t.	all3000	1	hypothetical protein	Hypothetical
1228	5.84084e-77	76.2335	PCC7120_chromo	3646229	3646123	3646337	1754	upstream	activated	n.d.t.	asr3001	1	hypothetical protein	Hypothetical
1229	1.73845e-81	80.7598	PCC7120_chromo	3646649	3646543	3646756	1608	internal	activated	activated	asr3002	1	unknown protein	Hypothetical
1230	8.11885e-12	11.0905	PCC7120_chromo	3648623	3648547	3648701	1013	internal 3' end	n.d.t.	ACTIVATED	all3007	1	hypothetical protein	Hypothetical
1231	2.37905e-94	93.6236	PCC7120_chromo	3653319	3653185	3653448	1714	internal 5' end	n.d.t.	n.d.t.	all3010	1	unknown protein	Hypothetical
1232	5.66957e-104	103.246	PCC7120_chromo	3654709	3654570	3654828	1604	upstream	activated	activated	all3011	1	hypothetical protein	Hypothetical
1232	5.66957e-104	103.246	PCC7120_chromo	3654709	3654570	3654828	1604	upstream	activated	n.d.t.	alr3012	1	pleiotropic regulatory protein DegT	Translation
1233	3.0997e-69	68.5087	PCC7120_chromo	3656924	3656810	3657034	1317	internal 5' end	activated	n.d.t.	all3013	1	hypothetical protein (ycf23)	Hypothetical
1234	9.75075e-34	33.011	PCC7120_chromo	3669069	3668939	3669190	956	internal 5' end	activated	n.d.t.	all3028	1	extracellular solute-binding protein, TRAP-T system, GtrC	Transport and binding proteins
1235	6.26034e-190	189.203	PCC7120_chromo	3674143	3674019	3674275	2193	internal	activated	activated	all3033	1	putative transporter binding protein	Transport and binding proteins
1236	2.29377e-24	23.6394	PCC7120_chromo	3676692	3676598	3676788	821	upstream	activated	n.d.t.	all3035	1	nitrate ABC transporter, ATP-binding protein	Amino acid biosynthesis
1237	7.06388e-39	38.151	PCC7120_chromo	3677191	3677093	3677291	1197	upstream close	n.d.t.	n.d.t.	all3036	2	unknown protein	Hypothetical
1238	5.44834e-34	33.2637	PCC7120_chromo	3677514	3677424	3677613	1153	upstream	n.d.t.	n.d.t.	all3036	2	unknown protein	Hypothetical
1238	5.44834e-34	33.2637	PCC7120_chromo	3677514	3677424	3677613	1153	upstream far	n.d.t.	n.d.t.	alr3037	1	two-component sensor histidine kinase	Regulatory functions
1239	1.27482e-228	227.895	PCC7120_chromo	3680004	3679880	3680122	1897	internal	n.d.t.	n.d.t.	alr3038	1	hypothetical protein	Hypothetical
1240	6.00074e-27	26.2218	PCC7120_chromo	3686745	3686522	3686891	1522	internal 3' end	activated	n.d.t.	all3044	1	unknown protein	Hypothetical
1241	0	867.476	PCC7120_chromo	3687812	3687683	3687941	6612	internal	activated	n.d.t.	all3045	1	unknown protein	Hypothetical		3687804			GTATCATCTGCCAC		?
1242	4.77672e-254	253.321	PCC7120_chromo	3689072	3688940	3689197	2621	internal 5' end	ACTIVATED	activated	alr3046	1	unknown protein	Hypothetical		3689075			GTATTGAATTTAAC
1243	3.17331e-70	69.4985	PCC7120_chromo	3690234	3690116	3690353	1462	internal	activated	n.d.t.	all3047	1	unknown protein	Hypothetical
1244	0	968.63	PCC7120_chromo	3692022	3691908	3692140	5373	internal	n.d.t.	n.d.t.	all3049	2	unknown protein	Hypothetical		3692055			GTAGGCAGTAAGAC		?
1245	1.37673e-29	28.8612	PCC7120_chromo	3692681	3692568	3692788	1064	upstream	n.d.t.	n.d.t.	all3049	2	unknown protein	Hypothetical
1246	1.61579e-28	27.7916	PCC7120_chromo	3703257	3703130	3703381	1202	internal	ACTIVATED	activated	alr3057	1	probable glycosyl transferase	Other categories
1247	4.30161e-19	18.3664	PCC7120_chromo	3707854	3707749	3707963	833	internal 3' end	ACTIVATED	activated	alr3059	1	similar to polysaccharide export protein	Cell envelope
1247	4.30161e-19	18.3664	PCC7120_chromo	3707854	3707749	3707963	833	upstream	activated	activated	alr3060	1	unknown protein	Hypothetical
1248	2.89829e-24	23.5379	PCC7120_chromo	3712344	3712241	3712429	1002	internal	activated	activated	alr3063	2	probable glycosyl transferase	Other categories
1249	6.32267e-21	20.1991	PCC7120_chromo	3712710	3712570	3712829	1033	internal 3' end	activated	activated	alr3063	2	probable glycosyl transferase	Other categories
1249	6.32267e-21	20.1991	PCC7120_chromo	3712710	3712570	3712829	1033	upstream	ACTIVATED	activated	alr3064	2	probable glycosyl transferase	Other categories
1250	5.12384e-41	40.2904	PCC7120_chromo	3713437	3713317	3713553	1121	internal	ACTIVATED	activated	alr3064	2	probable glycosyl transferase	Other categories
1251	7.85619e-111	110.105	PCC7120_chromo	3716321	3716195	3716449	1654	internal 3' end	ACTIVATED	activated	alr3066	1	polysaccharide polymerization protein	Cell envelope
1252	1.98433e-33	32.7024	PCC7120_chromo	3719320	3719226	3719414	1075	internal	n.d.t.	activated	alr3069	1	probable glycosyl transferase	Other categories
1253	1.66188e-62	61.7794	PCC7120_chromo	3725111	3724995	3725241	1282	internal	activated	n.d.t.	alr3074	1	UDP-3-O-[3-hydroxymyristoyl] glucosamine N-acyltransferase	Cell envelope
1254	1.4288e-45	44.845	PCC7120_chromo	3731812	3731734	3731899	922	internal 5' end	activated	n.d.t.	all3083	1	hypothetical protein	Hypothetical
1255	0	2798	PCC7120_chromo	3733088	3732951	3733219	13955	upstream	activated	activated	all3084	1	hypothetical protein	Hypothetical		3733071	-	AGTTTTGTAGTTAAAATGACGACATT	GTTAAAATGACGAC	*ATTTTAATAAAAAGAAGCATATACTCGATGTA	activator of a putative TSS
1256	1.02124e-104	103.991	PCC7120_chromo	3733631	3733501	3733760	1994	internal	n.d.t.	activated	alr3085	1	sugar fermentation stimulation protein	Transport and binding proteins
1257	1.70801e-39	38.7675	PCC7120_chromo	3736754	3736655	3736854	1185	internal	n.d.t.	n.d.t.	alr3088	1	class-V aminotransferase; NifS	Heterocyst differentiation and function
1258	1.63271e-60	59.7871	PCC7120_chromo	3740064	3739973	3740165	1562	upstream far	n.d.t.	activated	alr3092	3	two-component hybrid sensor and regulator	Regulatory functions
1259	4.6366e-40	39.3338	PCC7120_chromo	3740469	3740393	3740542	1200	upstream	n.d.t.	activated	alr3092	3	two-component hybrid sensor and regulator	Regulatory functions
1260	2.90551e-55	54.5368	PCC7120_chromo	3742390	3742261	3742515	1168	internal	n.d.t.	activated	alr3092	3	two-component hybrid sensor and regulator	Regulatory functions
1261	8.29401e-136	135.081	PCC7120_chromo	3744905	3744781	3745028	1582	downstream	activated	n.d.t.	all3093	1	bifunctional purine biosynthesis protein PurH	Purines, pyrimidines, nucleosides, and nucleotides
1262	9.56322e-40	39.0194	PCC7120_chromo	3748310	3748189	3748437	1055	internal	ACTIVATED	activated	alr3096	1	phosphate permease	Transport and binding proteins
1263	6.44087e-48	47.1911	PCC7120_chromo	3750026	3749922	3750131	1276	internal 3' end	activated	n.d.t.	alr3097	1	hypothetical protein	Hypothetical
1264	1.26484e-102	101.898	PCC7120_chromo	3750340	3750237	3750439	1931	upstream	activated	n.d.t.	asr3098	1	hypothetical protein	Hypothetical
1265	4.87755e-69	68.3118	PCC7120_chromo	3751652	3751543	3751775	1196	internal	n.d.t.	n.d.t.	alr3099	1	hypothetical protein	Hypothetical
1266	3.52991e-20	19.4522	PCC7120_chromo	3755997	3755918	3756100	819	downstream	activated	n.d.t.	alr3103	1	glutamate 5-kinase	Amino acid biosynthesis
1267	2.53434e-34	33.5961	PCC7120_chromo	3756472	3756349	3756582	1082	internal	n.d.t.	activated	all3104	2	unknown protein	Hypothetical
1268	9.46845e-20	19.0237	PCC7120_chromo	3756970	3756804	3757119	1139	upstream	n.d.t.	activated	all3104	2	unknown protein	Hypothetical
1268	9.46845e-20	19.0237	PCC7120_chromo	3756970	3756804	3757119	1139	upstream	repressed	activated	alr3105	1	unknown protein	Hypothetical
1269	0	936.601	PCC7120_chromo	3759516	3759394	3759649	6100	internal 3' end	activated	n.d.t.	all3107	2	probable integrase	Hypothetical		3759554			GTCCTCCTCTATTC
1270	7.51685e-79	78.124	PCC7120_chromo	3760086	3759989	3760171	1497	internal	activated	n.d.t.	all3107	2	probable integrase	Hypothetical
1271	1.88197e-226	225.725	PCC7120_chromo	3761025	3760914	3761126	2889	upstream	activated	activated	all3108	1	unknown protein	Hypothetical		3761008			GTAAAAGTGGTATC
1272	9.70192e-46	45.0131	PCC7120_chromo	3766887	3766763	3766994	1058	upstream	activated	activated	all3114	1	hypothetical protein	Hypothetical
1272	9.70192e-46	45.0131	PCC7120_chromo	3766887	3766763	3766994	1058	upstream	n.d.t.	n.d.t.	alr3115	3	hypothetical protein	Hypothetical
1273	2.52373e-131	130.598	PCC7120_chromo	3767488	3767394	3767582	1950	internal	n.d.t.	n.d.t.	alr3115	3	hypothetical protein	Hypothetical
1274	1.11344e-64	63.9533	PCC7120_chromo	3769987	3769884	3770102	1016	internal 3' end	n.d.t.	n.d.t.	alr3115	3	hypothetical protein	Hypothetical
1275	8.93164e-102	101.049	PCC7120_chromo	3775295	3775161	3775428	1846	internal 3' end	n.d.t.	n.d.t.	alr3119	1	WD repeat protein with Ser/Thr protein kinase motif	Regulatory functions
1276	2.43281e-58	57.6139	PCC7120_chromo	3776490	3776358	3776626	1316	internal	n.d.t.	repressed	alr3120	1	two-component hybrid sensor and regulator	Regulatory functions
1277	0	332.05	PCC7120_chromo	3786506	3786379	3786638	2565	internal 3' end	ACTIVATED	n.d.t.	alr3126	1	oxygen independent coprophorphyrinogen III oxidase	Biosynthesis of cofactors, prosthetic groups, and carriers		3786507			GTATCATGTCTAAC
1278	3.15369e-21	20.5012	PCC7120_chromo	3788530	3788424	3788647	982	upstream	n.d.t.	n.d.t.	asl3128	1	hypothetical protein	Hypothetical
1279	1.76103e-228	227.754	PCC7120_chromo	3796913	3796783	3797048	2560	internal	n.d.t.	activated	alr3139	1	hypothetical protein	Hypothetical
1280	1.59927e-52	51.7961	PCC7120_chromo	3804369	3804263	3804456	1013	internal	n.d.t.	n.d.t.	all3143	2	RND multidrug efflux transporter	Transport and binding proteins
1281	3.54718e-37	36.4501	PCC7120_chromo	3804944	3804838	3805048	1075	internal	n.d.t.	n.d.t.	all3143	2	RND multidrug efflux transporter	Transport and binding proteins
1282	3.48101e-57	56.4583	PCC7120_chromo	3806179	3806044	3806317	1350	internal	n.d.t.	n.d.t.	all3144	2	hypothetical protein	Hypothetical
1283	0	2115.1	PCC7120_chromo	3807154	3807024	3807271	10869	upstream	n.d.t.	n.d.t.	all3144	2	hypothetical protein	Hypothetical		3807189		TGATGAGTATCGACCATTACAAAATA	GTATCGACCATTAC
1284	2.06306e-155	154.685	PCC7120_chromo	3809073	3808947	3809198	2340	internal	repressed	activated	alr3146	1	phosphoenolpyruvate synthase	Central metabolism
1285	0	788.288	PCC7120_chromo	3812397	3812250	3812523	6307	upstream close	activated	n.d.t.	all3149	1	hypothetical protein	Hypothetical		3812438	-	AAAACTGTATCTTCTGAAACTTTTTG	GTATCTTCTGAAAC	*TTTTTGCTTCGCCTCTTGTCAGGTAAAAACTTAGCTA	activator
1286	2.17061e-92	91.6634	PCC7120_chromo	3819054	3818915	3819194	1926	internal 5' end	repressed	n.d.t.	all3154	1	potassium-transporting ATPase A chain	Transport and binding proteins
1286	2.17061e-92	91.6634	PCC7120_chromo	3819054	3818915	3819194	1926	upstream	n.d.t.	activated	alr3155	1	two-component sensor histidine kinase	Regulatory functions
1287	3.14534e-109	108.502	PCC7120_chromo	3821090	3820971	3821215	1210	internal 3' end	repressed	n.d.t.	alr3156	1	two-component response regulator	Regulatory functions
1288	2.32517e-97	96.6335	PCC7120_chromo	3821452	3821351	3821547	1259	upstream	repressed	ACTIVATED	alr3157	1	phytochrome A, two-component sensor protein; AphA	Photosynthesis and respiration
1289	2.84388e-22	21.5461	PCC7120_chromo	3826988	3826851	3827135	924	internal	activated	n.d.t.	all3161	1	cadmium-transporting ATPase	Transport and binding proteins
1290	1.72461e-73	72.7633	PCC7120_chromo	3829499	3829370	3829619	1314	internal 3' end	activated	n.d.t.	all3163	1	hypothetical protein	Hypothetical
1291	5.67087e-92	91.2463	PCC7120_chromo	3834580	3834441	3834722	1498	internal 3' end	repressed	n.d.t.	all3169	1	WD repeat protein with Ser/Thr protein kinase motif	Regulatory functions
1292	1.76654e-44	43.7529	PCC7120_chromo	3840073	3839961	3840174	1047	downstream	repressed	activated	alr3170	1	hypothetical protein	Hypothetical
1293	0	368.898	PCC7120_chromo	3841202	3841069	3841332	3270	internal	repressed	n.d.t.	all3171	1	transcriptional regulator	Regulatory functions		3841179			GTTCCACCTGTTAC
1294	5.08397e-64	63.2938	PCC7120_chromo	3842736	3842618	3842859	1045	internal 5' end	n.d.t.	n.d.t.	all3173	1	hypothetical protein	Hypothetical
1295	4.04197e-37	36.3934	PCC7120_chromo	3843630	3843550	3843719	823	upstream	n.d.t.	n.d.t.	all3174	1	cobinamide kinase	Biosynthesis of cofactors, prosthetic groups, and carriers
1295	4.04197e-37	36.3934	PCC7120_chromo	3843630	3843550	3843719	823	upstream	activated	n.d.t.	alr3175	1	unknown protein	Hypothetical
1296	8.57326e-19	18.0669	PCC7120_chromo	3845106	3845029	3845209	884	internal	n.d.t.	n.d.t.	alr3176	2	probable glycosyl transferase	Other categories
1297	6.40133e-43	42.1937	PCC7120_chromo	3845700	3845606	3845800	1026	internal	n.d.t.	n.d.t.	alr3176	2	probable glycosyl transferase	Other categories
1298	0	402.847	PCC7120_chromo	3847115	3846997	3847225	2706	internal	n.d.t.	n.d.t.	alr3178	1	putative acetyl transferase	Other categories		3847125			GTAGCAGGGATTAC
1299	0	447.801	PCC7120_chromo	3848326	3848192	3848447	3725	internal 3' end	repressed	n.d.t.	all3180	1	similar to adenylate cyclase	Purines, pyrimidines, nucleosides, and nucleotides		3848325			GTAACAGTTGATAC
1300	2.21219e-22	21.6552	PCC7120_chromo	3852906	3852811	3853004	644	internal	activated	n.d.t.	alr3183	1	bacterioferritin comigratory protein	Transport and binding proteins
1301	2.61967e-34	33.5818	PCC7120_chromo	3854109	3853953	3854282	1643	upstream far	repressed	n.d.t.	all3184	1	light-repressed protein	Other categories	12	3854174			GATAAGCACATATC
1302	2.93593e-52	51.5323	PCC7120_chromo	3858226	3858100	3858347	1427	internal	activated	n.d.t.	alr3188	1	similar to dinitrogenase reductase activating glycohydrolase	Regulatory functions
1303	2.85752e-56	55.544	PCC7120_chromo	3860732	3860594	3860867	1337	internal	n.d.t.	n.d.t.	all3191	1	unknown protein	Hypothetical
1304	1.53402e-51	50.8142	PCC7120_chromo	3863715	3863610	3863818	1293	downstream	ACTIVATED	activated	alr3195	1	probable glutathione S-transferase	Biosynthesis of cofactors, prosthetic groups, and carriers
1305	1.10031e-44	43.9585	PCC7120_chromo	3866184	3866099	3866274	1172	internal	n.d.t.	n.d.t.	alr3199	1	unknown protein	Hypothetical
1306	7.54199e-26	25.1225	PCC7120_chromo	3868950	3868826	3869102	720	internal 5' end	activated	n.d.t.	alr3202	1	inosine-uridine preferring nucleoside hydrolase	Purines, pyrimidines, nucleosides, and nucleotides
1307	0	395.555	PCC7120_chromo	3869727	3869593	3869853	3269	upstream	activated	activated	alr3203	1	hypothetical protein	Hypothetical		3869725			GTATTGTTGTTTAC
1308	1.61778e-131	130.791	PCC7120_chromo	3874882	3874752	3875002	1986	internal	n.d.t.	n.d.t.	all3207	1	serine/threonine kinase	Regulatory functions
1309	1.24556e-43	42.9046	PCC7120_chromo	3876373	3876284	3876465	992	internal 3' end	activated	n.d.t.	all3208	1	hypothetical protein	Hypothetical
1310	1.12609e-15	14.9484	PCC7120_chromo	3879472	3879377	3879595	570	internal	n.d.t.	n.d.t.	alr3210	2	L-cysteine/cystine lyase	Amino acid biosynthesis
1311	6.7083e-22	21.1734	PCC7120_chromo	3880144	3879983	3880297	1200	internal 3' end	n.d.t.	n.d.t.	alr3210	2	L-cysteine/cystine lyase	Amino acid biosynthesis
1312	0	898.476	PCC7120_chromo	3882097	3881968	3882223	4510	internal 3' end	activated	n.d.t.	alr3213	1	hypothetical protein	Hypothetical		3882109			GTATAGCCAATTAC
1312	0	898.476	PCC7120_chromo	3882097	3881968	3882223	4510	upstream	n.d.t.	n.d.t.	alr3214	1	hypothetical protein	Hypothetical		3882109			GTATAGCCAATTAC		?
1313	4.92637e-08	7.30747	PCC7120_chromo	3885508	3885454	3885564	638	upstream	n.d.t.	n.d.t.	alr3219	1	hypothetical protein	Hypothetical
1314	2.14106e-68	67.6694	PCC7120_chromo	3890626	3890528	3890733	1230	internal	n.d.t.	n.d.t.	all3223	1	unknown protein	Hypothetical
1315	1.20956e-43	42.9174	PCC7120_chromo	3896320	3896212	3896441	1403	downstream	n.d.t.	n.d.t.	all3226	1	hypothetical protein	Hypothetical
1316	0	1948.08	PCC7120_chromo	3904046	3903915	3904189	11887	upstream	activated	activated	all3232	1	two-component response regulator	Regulatory functions		3904009			GTAACCAAATATAC
1316	0	1948.08	PCC7120_chromo	3904046	3903915	3904189	11887	upstream	n.d.t.	n.d.t.	alr3233	2	anthranilate synthase; TrpE	Amino acid biosynthesis		3904009		TATTTTGTAACCAAATATACATTTAC	GTAACCAAATATAC
1317	1.38484e-23	22.8586	PCC7120_chromo	3905024	3904937	3905119	1083	internal 5' end	n.d.t.	n.d.t.	alr3233	2	anthranilate synthase; TrpE	Amino acid biosynthesis
1318	1.28164e-108	107.892	PCC7120_chromo	3908716	3908611	3908825	1518	downstream	n.d.t.	n.d.t.	alr3235	1	indole-3-glycerol phosphate synthase; TrpC	Amino acid biosynthesis
1318	1.28164e-108	107.892	PCC7120_chromo	3908716	3908611	3908825	1518	downstream	activated	n.d.t.	asl3236	1	unknown protein	Hypothetical
1319	4.11593e-296	295.386	PCC7120_chromo	3909740	3909625	3909857	2334	upstream	n.d.t.	n.d.t.	all3237	1	hypothetical protein	Hypothetical		3909737			GTATTAAGTAATAC
1320	2.25072e-202	201.648	PCC7120_chromo	3912316	3912186	3912449	2114	internal 5' end	activated	activated	alr3240	2	ferrichrome ABC transporter, permease protein	Transport and binding proteins
1321	1.89208e-118	117.723	PCC7120_chromo	3912789	3912671	3912910	1431	internal	activated	activated	alr3240	2	ferrichrome ABC transporter, permease protein	Transport and binding proteins
1322	1.33668e-62	61.874	PCC7120_chromo	3920762	3920627	3920896	1376	internal	repressed	activated	all3245	3	cation-transporting ATPase	Transport and binding proteins
1323	2.64281e-30	29.5779	PCC7120_chromo	3921818	3921707	3921926	881	internal	repressed	activated	all3245	3	cation-transporting ATPase	Transport and binding proteins
1324	1.14833e-93	92.9399	PCC7120_chromo	3922382	3922247	3922504	1477	upstream close	repressed	activated	all3245	3	cation-transporting ATPase	Transport and binding proteins		3922434			GTTATTAAGCATAC
1325	1.37093e-77	76.863	PCC7120_chromo	3926828	3926710	3926938	1564	internal 5' end	activated	activated	alr3252	1	hypothetical protein	Hypothetical
1326	2.30631e-20	19.6371	PCC7120_chromo	3931784	3931680	3931889	818	internal	activated	n.d.t.	alr3258	2	hypothetical protein	Hypothetical
1327	7.38002e-21	20.1319	PCC7120_chromo	3932072	3931997	3932173	827	internal	activated	n.d.t.	alr3258	2	hypothetical protein	Hypothetical
1328	3.31751e-35	34.4792	PCC7120_chromo	3932869	3932745	3932990	1176	internal 5' end	n.d.t.	n.d.t.	all3259	1	hypothetical protein	Hypothetical
1329	6.14345e-14	13.2116	PCC7120_chromo	3934854	3934724	3934994	1040	internal	n.d.t.	n.d.t.	asl3262	2	unknown protein	Hypothetical
1330	2.88912e-64	63.5392	PCC7120_chromo	3935270	3935174	3935374	1100	upstream	n.d.t.	n.d.t.	asl3262	2	unknown protein	Hypothetical
1331	1.83276e-46	45.7369	PCC7120_chromo	3938014	3937905	3938152	1078	internal	repressed	n.d.t.	asr3266	1	unknown protein	Hypothetical
1332	0	1729.51	PCC7120_chromo	3938728	3938597	3938856	8941	upstream	activated	n.d.t.	all3267	1	unknown protein	Hypothetical		3938729	-	ATTGGTGTAGCAAGCTATACTAAAAA	GTAGCAAGCTATAC	*TAAAAATT	repressor
1333	2.18686e-165	164.66	PCC7120_chromo	3944050	3943911	3944205	2381	internal 5' end	n.d.t.	activated	all3271	1	probable polysaccharide polymerization protein	Cell envelope
1334	1.86407e-98	97.7295	PCC7120_chromo	3948399	3948277	3948520	1343	internal 3' end	activated	activated	all3275	1	two-component hybrid sensor and regulator	Regulatory functions
1335	1.7929e-39	38.7464	PCC7120_chromo	3951740	3951562	3951925	1639	internal	n.d.t.	n.d.t.	alr3276	1	probable peptidase	Translation
1336	2.45277e-197	196.61	PCC7120_chromo	3953360	3953253	3953470	1930	internal	activated	activated	all3278	1	hypothetical protein	Hypothetical (Fox gene)	14	3953368	+	GAGTTAGTCGCTAAAGCTACATTTTG	GTCGCTAAAGCTAC	*ATTTTGGCTAACAGTATCCGACTTATTATGAGATTTA	activator of an antisense
1337	0	394.718	PCC7120_chromo	3955448	3955310	3955570	3043	internal 3' end	n.d.t.	n.d.t.	alr3280	1	RNA polymerase sigma-E factor	Transcription	12,31	3955468			GTATCCTTGGGAAC
1338	1.0799e-15	14.9666	PCC7120_chromo	3956266	3956107	3956394	875	internal 3' end	activated	n.d.t.	alr3281	1	hypothetical protein	Hypothetical
1339	2.59648e-222	221.586	PCC7120_chromo	3956871	3956750	3956986	2196	internal 5' end	activated	n.d.t.	alr3283	2	leucyl-tRNA synthetase; LeuS	Translation		3956828			GCAAACAAGATTAC
1340	1.04588e-31	30.9805	PCC7120_chromo	3957676	3957557	3957812	1033	internal	activated	n.d.t.	alr3283	2	leucyl-tRNA synthetase; LeuS	Translation
1341	9.87469e-148	147.005	PCC7120_chromo	3962456	3962333	3962583	2633	upstream	n.d.t.	activated	alr3287	2	nitrate transport protein NrtB	Nitrogen metabolism		3962527			GTATGTTAGCTAAC
1342	7.54324e-302	301.122	PCC7120_chromo	3963138	3963012	3963266	3266	internal 3' end	n.d.t.	activated	alr3287	2	nitrate transport protein NrtB	Nitrogen metabolism		3963091			GTAGCATGGTTTAC
1343	2.58292e-13	12.5879	PCC7120_chromo	3964561	3964364	3964711	1009	internal	n.d.t.	repressed	all3288	2	unknown protein	Hypothetical
1344	1.74872e-13	12.7573	PCC7120_chromo	3965560	3965500	3965619	914	internal	n.d.t.	repressed	all3288	2	unknown protein	Hypothetical
1345	1.74482e-29	28.7582	PCC7120_chromo	3967529	3967421	3967618	1403	internal	activated	activated	all3289	3	unknown protein	Hypothetical
1346	7.40374e-99	98.1305	PCC7120_chromo	3969716	3969583	3969843	1554	internal	activated	activated	all3289	3	unknown protein	Hypothetical
1347	6.12831e-199	198.213	PCC7120_chromo	3970528	3970394	3970652	1993	upstream	activated	activated	all3289	3	unknown protein	Hypothetical		3970525			GTAACCAGGGACAC
1347	6.12831e-199	198.213	PCC7120_chromo	3970528	3970394	3970652	1993	internal 3' end	n.d.t.	n.d.t.	all3290	1	unknown protein	Hypothetical		3970525			GTAACCAGGGACAC
1348	1.06662e-07	6.97199	PCC7120_chromo	3972109	3972044	3972137	858	internal 3' end	n.d.t.	n.d.t.	all3291	2	hypothetical protein	Hypothetical
1349	3.36139e-57	56.4735	PCC7120_chromo	3972423	3972322	3972541	1222	internal	n.d.t.	n.d.t.	all3291	2	hypothetical protein	Hypothetical
1350	0	354.609	PCC7120_chromo	3973365	3973233	3973495	3184	internal	n.d.t.	n.d.t.	all3292	3	unknown protein	Hypothetical		3973344			GTACCTGGTGCTAC
1351	1.02383e-12	11.9898	PCC7120_chromo	3974550	3974466	3974598	994	internal	n.d.t.	n.d.t.	all3292	3	unknown protein	Hypothetical
1352	1.05601e-38	37.9763	PCC7120_chromo	3975096	3974981	3975199	1019	internal 5' end	n.d.t.	n.d.t.	all3292	3	unknown protein	Hypothetical
1353	2.97939e-252	251.526	PCC7120_chromo	3985627	3985508	3985743	1867	internal	activated	n.d.t.	alr3304	1	hypothetical protein	Hypothetical
1354	3.59355e-300	313.444	PCC7120_chromo	3989486	3989366	3989607	2372	internal	n.d.t.	n.d.t.	all3306	1	hypothetical protein	Hypothetical		3989467			GTATCCCTTTGAAC
1355	9.12512e-184	183.04	PCC7120_chromo	3990509	3990387	3990636	2283	internal	n.d.t.	n.d.t.	alr3307	1	hypothetical protein	Hypothetical		3990510			GATATTGGCAGCAC
1356	1.08687e-265	264.964	PCC7120_chromo	3994164	3994038	3994285	2472	upstream close	repressed	n.d.t.	all3310	1	hypothetical protein	Hypothetical		3994111			GTAATAACAATCAC		repressor
1357	4.02164e-23	22.3956	PCC7120_chromo	3997690	3997615	3997776	1000	internal	n.d.t.	n.d.t.	alr3311	1	hypothetical protein	Hypothetical
1358	5.25705e-63	62.2793	PCC7120_chromo	4002124	4002009	4002238	1148	internal	n.d.t.	n.d.t.	all3314	1	unknown protein	Hypothetical
1359	2.73146e-40	39.5636	PCC7120_chromo	4012142	4012044	4012224	1003	internal	n.d.t.	activated	all3317	1	unknown protein	Hypothetical
1360	2.43208e-29	28.614	PCC7120_chromo	4019534	4019419	4019643	1114	internal	repressed	n.d.t.	all3325	1	hypothetical protein	Hypothetical
1361	3.19214e-39	38.4959	PCC7120_chromo	4020110	4019991	4020212	914	internal	repressed	n.d.t.	all3326	1	unknown protein	Hypothetical
1362	0	841.902	PCC7120_chromo	4022038	4021908	4022179	6399	upstream	n.d.t.	n.d.t.	all3227	1	unknown protein	Hypothetical		4021983	-	ATAATTGTTGCATTTGACACAATCTG	GTTGCATTTGACAC	*AATT	repressor
1363	2.25567e-178	177.647	PCC7120_chromo	4024969	4024847	4025093	2157	upstream	repressed	repressed	alr3330	1	hypothetical protein	Hypothetical		4025056			GCTTTACATTCATC
1364	1.0469e-46	45.9801	PCC7120_chromo	4031464	4031360	4031560	1002	internal	n.d.t.	n.d.t.	all3335	1	ABC nitrate transport permease protein NrtB	Nitrogen metabolism
1365	3.58917e-41	40.445	PCC7120_chromo	4035010	4034857	4035175	1124	internal 3' end	activated	n.d.t.	alr3338	1	phosphoglycerate mutase	Central metabolism
1365	3.58917e-41	40.445	PCC7120_chromo	4035010	4034857	4035175	1124	upstream	n.d.t.	n.d.t.	alr3339	2	dihydroorotase	Purines, pyrimidines, nucleosides, and nucleotides
1366	8.58872e-15	14.0661	PCC7120_chromo	4036007	4035935	4036076	531	internal	n.d.t.	n.d.t.	alr3339	2	dihydroorotase	Purines, pyrimidines, nucleosides, and nucleotides
1367	5.68036e-97	96.2456	PCC7120_chromo	4039950	4039746	4040102	1245	internal 3' end	n.d.t.	n.d.t.	alr3343	1	3-oxoacyl-[acyl-carrier-protein] synthase beta chain	Fatty acid, phospholipid and sterol metabolism
1368	4.22904e-40	39.3738	PCC7120_chromo	4040216	4040121	4040323	1572	upstream	activated	repressed	alr3344	1	transketolase (Calvin cycle - pentose phosphate pathway)	Other categories
1369	2.74529e-148	147.561	PCC7120_chromo	4043006	4042871	4043136	1677	internal 5' end	activated	n.d.t.	alr3345	2	hypothetical protein	Hypothetical
1370	6.69009e-61	60.1746	PCC7120_chromo	4043573	4043466	4043687	1543	internal	activated	n.d.t.	alr3345	2	hypothetical protein	Hypothetical
1371	3.6475e-26	25.438	PCC7120_chromo	4045509	4045422	4045590	925	internal	activated	n.d.t.	all3346	3	hypothetical protein	Hypothetical
1372	5.32789e-18	17.2734	PCC7120_chromo	4045926	4045801	4045983	1002	internal	activated	n.d.t.	all3346	3	hypothetical protein	Hypothetical
1373	8.86787e-154	153.052	PCC7120_chromo	4048276	4048149	4048398	1960	upstream close	activated	n.d.t.	all3346	3	hypothetical protein	Hypothetical		4048271			GTAAATTTCATCAC
1374	4.8658e-73	72.3128	PCC7120_chromo	4052677	4052549	4052805	1293	internal	n.d.t.	n.d.t.	alr3350	1	histone deacetylase/AcuC/AphA family protein	Translation
1375	1.36416e-303	315.865	PCC7120_chromo	4054032	4053899	4054163	2888	upstream	repressed	n.d.t.	alr3351	1	hypothetical protein	Hypothetical		4054032			GTCTAACTCGATAC
1376	1.44341e-08	7.84061	PCC7120_chromo	4057967	4057884	4058025	668	internal	activated	n.d.t.	alr3353	1	putative peptidase	Cellular processes
1377	3.09378e-34	33.5095	PCC7120_chromo	4061020	4060905	4061127	857	internal	activated	n.d.t.	alr3355	1	NADH dehydrogenase subunit 7; NdhH	Photosynthesis and respiration
1378	5.94578e-104	103.226	PCC7120_chromo	4066030	4065915	4066142	1615	internal	activated	n.d.t.	all3359	1	two-component sensor histidine kinase	Regulatory functions
1379	4.32352e-33	32.3642	PCC7120_chromo	4067447	4067361	4067541	670	internal	activated	n.d.t.	alr3361	1	hypothetical protein	Hypothetical
1380	4.89359e-62	61.3104	PCC7120_chromo	4069108	4068983	4069257	978	internal 5' end	ACTIVATED	activated	alr3363	1	hypothetical protein	Hypothetical
1381	9.2177e-24	23.0354	PCC7120_chromo	4071005	4070855	4071130	1182	upstream close	n.d.t.	n.d.t.	alr3364	1	unknown protein	Hypothetical
1382	1.71969e-41	40.7645	PCC7120_chromo	4075858	4075775	4075937	1030	internal	activated	activated	all3367	1	unknown protein	Hypothetical
1383	2.95731e-39	38.5291	PCC7120_chromo	4087474	4087365	4087586	1520	internal 5' end	activated	n.d.t.	alr3376	3	hypothetical protein	Hypothetical	12,31
1384	1.96004e-59	58.7077	PCC7120_chromo	4088215	4088042	4088340	1475	internal	activated	n.d.t.	alr3376	3	hypothetical protein	Hypothetical	12,31
1385	5.0742e-87	86.2946	PCC7120_chromo	4088486	4088390	4088585	1867	internal	activated	n.d.t.	alr3376	3	hypothetical protein	Hypothetical	12,31
1386	8.70498e-29	28.0602	PCC7120_chromo	4098545	4098475	4098629	819	internal	n.d.t.	n.d.t.	alr3388	1	hypothetical protein	Hypothetical
1387	1.19566e-51	50.9224	PCC7120_chromo	4101111	4101017	4101204	1145	upstream	activated	n.d.t.	all3392	1	cobalamin synthesis protein CobW	Biosynthesis of cofactors, prosthetic groups, and carriers
1387	1.19566e-51	50.9224	PCC7120_chromo	4101111	4101017	4101204	1145	upstream	ACTIVATED	n.d.t.	alr3393	1	similar to serum-resistance protein BrkB	Other categories
1388	1.38681e-07	6.85798	PCC7120_chromo	4103137	4103096	4103221	840	internal	activated	n.d.t.	alr3395	1	adenylosuccinate lyase	Purines, pyrimidines, nucleosides, and nucleotides
1389	9.40166e-55	54.0268	PCC7120_chromo	4106358	4106223	4106485	1323	internal	n.d.t.	n.d.t.	alr3397	1	phosphoenolpyruvate synthase	Central metabolism
1390	1.20657e-13	12.9184	PCC7120_chromo	4111773	4111631	4111919	1019	internal 3' end	activated	n.d.t.	all3401	1	arginine decarboxylase	Nitrogen metabolism
1391	5.60878e-68	67.2511	PCC7120_chromo	4121870	4121754	4121990	1598	upstream	activated	n.d.t.	all3410	1	nicotinamide nucleotide transhydrogenase, subunit alpha	Photosynthesis and respiration	12	4121785	-		GTAAATAGAAACAC
1391	5.60878e-68	67.2511	PCC7120_chromo	4121870	4121754	4121990	1598	upstream	activated	n.d.t.	alr3411	1	hypothetical protein	Hypothetical		4121754			GTGTTTCTATTTAC
1392	1.88522e-116	115.725	PCC7120_chromo	4124656	4124530	4124790	1724	internal	n.d.t.	n.d.t.	alr3415	1	hypothetical protein	Hypothetical
1393	2.10383e-25	24.677	PCC7120_chromo	4132181	4132091	4132271	966	internal	n.d.t.	n.d.t.	alr3423	1	similar to anti-sigma-B factor	Transcription
1394	2.0485e-271	270.689	PCC7120_chromo	4133592	4133452	4133724	2896	internal 3' end	n.d.t.	n.d.t.	alr3424	1	GDP-mannose 4,6-dehydratase	Other categories
1395	5.21142e-40	39.283	PCC7120_chromo	4134703	4134601	4134797	812	internal	activated	n.d.t.	alr3425	1	probable glycosyl transferase	Other categories
1396	1.24143e-55	54.9061	PCC7120_chromo	4136564	4136462	4136670	884	internal	n.d.t.	n.d.t.	alr3429	1	glutamine ABC transporter, glutamine-binding protein GlnH	Nitrogen metabolism
1397	0	384.558	PCC7120_chromo	4137407	4137274	4137532	3406	internal	n.d.t.	n.d.t.	alr3430	1	hypothetical protein (ycf37)	Hypothetical		4137417			GTATAAGGAAGCAC		repressor?
1398	1.59136e-35	34.7982	PCC7120_chromo	4138609	4138498	4138717	863	internal	activated	n.d.t.	alr3431	1	copper amine oxidase	Other categories
1399	4.51439e-85	84.3454	PCC7120_chromo	4144600	4144482	4144722	1063	internal	n.d.t.	n.d.t.	alr3437	1	unknown protein	Hypothetical
1400	4.525e-40	39.3444	PCC7120_chromo	4148590	4148498	4148672	865	internal 3' end	n.d.t.	repressed	alr3441	1	protochlorophyllide reductase ChlB subunit	Biosynthesis of cofactors, prosthetic groups, and carriers
1401	7.84056e-112	111.106	PCC7120_chromo	4154356	4154218	4154484	1725	internal	activated	n.d.t.	alr3444	1	hypothetical protein	Hypothetical
1402	7.69397e-61	60.1138	PCC7120_chromo	4160353	4160239	4160461	1200	internal 5' end	n.d.t.	n.d.t.	alr3451	1	ATP-dependent DNA helicase	DNA replication, recombination, and repair
1403	0	681.694	PCC7120_chromo	4162770	4162640	4162904	4209	internal	activated	n.d.t.	alr3452	1	hypothetical protein	Hypothetical		4162761			GTATCCTAAACTAC
1404	5.1285e-52	51.29	PCC7120_chromo	4164324	4164200	4164476	1300	internal 3' end	activated	n.d.t.	alr3453	1	unknown protein	Hypothetical
1404	5.1285e-52	51.29	PCC7120_chromo	4164324	4164200	4164476	1300	upstream	n.d.t.	n.d.t.	alr3454	1	hypothetical protein	Hypothetical
1405	5.97024e-84	83.224	PCC7120_chromo	4167738	4167610	4167870	1341	internal 3' end	n.d.t.	n.d.t.	alr3456	1	septum site-determining protein MinD	Cell envelope
1406	1.77545e-131	130.751	PCC7120_chromo	4170050	4169925	4170171	1938	internal 5' end	n.d.t.	n.d.t.	all3459	2	hypothetical protein	Hypothetical
1407	3.63078e-36	35.44	PCC7120_chromo	4170488	4170381	4170556	1552	upstream	n.d.t.	n.d.t.	all3459	2	hypothetical protein	Hypothetical
1408	1.53677e-11	10.8134	PCC7120_chromo	4170800	4170762	4170871	1127	upstream	n.d.t.	n.d.t.	alr3460	3	methionyl-tRNA formyltransferase	Translation
1409	1.34419e-15	14.8715	PCC7120_chromo	4171123	4171033	4171218	1144	internal 5' end	n.d.t.	n.d.t.	alr3460	3	methionyl-tRNA formyltransferase	Translation
1410	2.86287e-71	70.5432	PCC7120_chromo	4171498	4171372	4171626	1245	internal	n.d.t.	n.d.t.	alr3460	3	methionyl-tRNA formyltransferase	Translation
1411	1.42217e-109	108.847	PCC7120_chromo	4172526	4172422	4172650	1345	upstream	activated	n.d.t.	all3461	1	unknown protein	Hypothetical
1412	9.28429e-31	30.0323	PCC7120_chromo	4177500	4177389	4177604	1076	internal	activated	n.d.t.	all3465	2	unknown protein	Hypothetical
1413	8.93257e-40	39.049	PCC7120_chromo	4180191	4180100	4180277	1124	upstream	activated	n.d.t.	all3465	2	unknown protein	Hypothetical
1414	1.0886e-117	116.963	PCC7120_chromo	4185946	4185820	4186075	1684	upstream	n.d.t.	n.d.t.	asr3468	1	hypothetical protein	Hypothetical
1415	1.54287e-174	173.812	PCC7120_chromo	4187863	4187744	4187993	2045	internal	activated	n.d.t.	alr3471	1	unknown protein	Hypothetical
1416	1.80917e-47	46.7425	PCC7120_chromo	4191220	4191106	4191338	1197	upstream	n.d.t.	activated	alr3473	1	type I restriction-modification enzyme R subunit	DNA replication, recombination, and repair
1417	1.8198e-101	100.74	PCC7120_chromo	4198207	4198050	4198380	2131	internal 5' end	n.d.t.	activated	alr3479	1	similar to nitrogen regulation protein NtrR	Nitrogen metabolism
1418	7.57812e-48	47.1204	PCC7120_chromo	4200407	4200302	4200519	1416	upstream	repressed	n.d.t.	asr3485	1	unknown protein	Hypothetical
1419	1.77164e-114	113.752	PCC7120_chromo	4200771	4200649	4200888	2317	upstream	activated	activated	alr3485	1	unknown protein	Hypothetical
1420	3.89084e-162	161.41	PCC7120_chromo	4209856	4209743	4209976	1671	upstream	n.d.t.	n.d.t.	alr3495	1	hypothetical protein	Hypothetical
1421	1.90718e-177	176.72	PCC7120_chromo	4210786	4210688	4210879	1481	upstream	n.d.t.	n.d.t.	alr3496	1	unknown protein	Hypothetical
1422	5.10412e-135	134.292	PCC7120_chromo	4211602	4211472	4211728	1542	internal	repressed	n.d.t.	alr3497	1	hypothetical protein	Hypothetical
1423	9.97058e-40	39.0013	PCC7120_chromo	4219872	4219767	4219987	1732	upstream far	activated	n.d.t.	all3503	2	probable integrase	Hypothetical
1424	1.45367e-24	23.8375	PCC7120_chromo	4220198	4220085	4220313	1504	upstream far	activated	n.d.t.	all3503	2	probable integrase	Hypothetical
1425	3.02406e-32	31.5194	PCC7120_chromo	4220667	4220575	4220751	1379	upstream close	repressed	n.d.t.	alr3504	1	unknown protein	Hypothetical
1426	3.20741e-47	46.4938	PCC7120_chromo	4222193	4222083	4222297	1180	internal 5' end	repressed	activated	alr3505	1	unknown protein	Hypothetical
1427	1.61426e-73	72.792	PCC7120_chromo	4226778	4226676	4226869	1384	internal 5' end	n.d.t.	activated	alr3506	1	hypothetical protein	Hypothetical
1428	1.25256e-54	53.9022	PCC7120_chromo	4236262	4236148	4236370	935	internal	activated	n.d.t.	all3515	1	unknown protein	Hypothetical
1429	4.94633e-32	31.3057	PCC7120_chromo	4240446	4240332	4240549	772	internal	n.d.t.	n.d.t.	all3519	1	thiamin biosynthesis protein ThiG	Biosynthesis of cofactors, prosthetic groups, and carriers
1430	2.56975e-128	127.59	PCC7120_chromo	4242338	4242215	4242468	1764	internal 3' end	activated	n.d.t.	all3520	1	unknown protein	Hypothetical (Fox gene)
1431	0	937.755	PCC7120_chromo	4243968	4243842	4244092	5817	internal	n.d.t.	n.d.t.	alr3522	1	2-isopropylmalate synthase; LeuA	Amino acid biosynthesis	14	4243991	+	TAGCTGGTGTTCTGTGATACAGCTAT	GTGTTCTGTGATAC	*AGCTATACCCTAATTTCAGTTGTAGATTAGGAATTA	activator of an antisense
1432	1.31322e-52	51.8817	PCC7120_chromo	4253196	4253087	4253314	971	internal	n.d.t.	n.d.t.	all3530	1	hypothetical protein	Hypothetical
1433	1.74942e-55	54.7571	PCC7120_chromo	4255764	4255662	4255882	956	internal	n.d.t.	activated	all3532	1	muconate cycloisomerase	Other categories
1434	2.73134e-57	56.5636	PCC7120_chromo	4261521	4261403	4261635	1268	upstream	n.d.t.	activated	all3536	1	GTP cyclohydrolase II / 3,4-dihydroxy-2-butanone 4-phosphate synthase	Regulatory functions
1434	2.73134e-57	56.5636	PCC7120_chromo	4261521	4261403	4261635	1268	upstream	n.d.t.	activated	alr3537	1	N-acetyl-glutamate semialdehyde dehydrogenase; HisH	Amino acid biosynthesis
1435	0	558.886	PCC7120_chromo	4263266	4263133	4263390	4212	internal	activated	n.d.t.	all3538	1	enolase (glycolisis)	Central metabolism		4263264			GTAGCGTTTGTTAC
1436	3.3368e-21	20.4767	PCC7120_chromo	4271186	4271109	4271273	1079	upstream	repressed	n.d.t.	all3545	1	unknown protein	Hypothetical
1437	3.15742e-79	78.5007	PCC7120_chromo	4276488	4276387	4276597	1435	internal	n.d.t.	activated	alr3547	1	two-component sensor histidine kinase	Regulatory functions
1438	3.58227e-58	57.4458	PCC7120_chromo	4291090	4290981	4291199	1450	internal	n.d.t.	n.d.t.	all3557	2	serine/threonine kinase with two-component sensor domain	Regulatory functions
1439	3.09498e-80	79.5093	PCC7120_chromo	4293784	4293676	4293887	1627	internal 5' end	n.d.t.	n.d.t.	all3557	2	serine/threonine kinase with two-component sensor domain	Regulatory functions
1440	7.24032e-54	53.1402	PCC7120_chromo	4303402	4303310	4303504	1466	internal	n.d.t.	activated	all3563	1	two-component sensor histidine kinase	Regulatory functions
1441	2.88862e-134	133.539	PCC7120_chromo	4305144	4304992	4305328	1868	internal	n.d.t.	n.d.t.	all3564	1	similar to two-component sensor histidine kinase	Regulatory functions
1442	9.56345e-83	82.0194	PCC7120_chromo	4306855	4306728	4306984	1547	internal	n.d.t.	activated	alr3565	1	unknown protein	Hypothetical
1443	5.64306e-251	250.248	PCC7120_chromo	4311074	4310929	4311211	2613	internal	n.d.t.	n.d.t.	all3568	1	hypothetical protein	Hypothetical
1444	0	445.857	PCC7120_chromo	4313268	4313148	4313392	4364	upstream	n.d.t.	repressed	all3570	1	inorganic pyrophosphatase; Ppa	Central metabolism		4313249			GTATCATAATTGTC
1445	1.18727e-36	35.9255	PCC7120_chromo	4319250	4319080	4319459	1801	internal 5' end	activated	n.d.t.	all3575	1	ABC transporter, ATP-binding protein	Transport and binding proteins
1445	1.18727e-36	35.9255	PCC7120_chromo	4319250	4319080	4319459	1801	upstream	n.d.t.	activated	alr3576	1	adhesin precursor	Other categories
1446	2.22888e-71	70.6519	PCC7120_chromo	4321664	4321529	4321792	1435	internal 3' end	n.d.t.	n.d.t.	all3578	2	DNA polymerase III alpha subunit	DNA replication, recombination, and repair
1447	5.5335e-12	11.257	PCC7120_chromo	4323963	4323882	4324033	846	internal 5' end	n.d.t.	n.d.t.	all3578	2	DNA polymerase III alpha subunit	DNA replication, recombination, and repair
1448	1.12323e-31	30.9495	PCC7120_chromo	4326763	4326676	4326864	944	internal	n.d.t.	n.d.t.	all3581	1	unknown protein	Hypothetical
1449	2.97092e-150	149.527	PCC7120_chromo	4332459	4332333	4332595	2353	internal	repressed	n.d.t.	all3587	1	two-component sensor histidine kinase	Regulatory functions
1450	3.97704e-10	9.40044	PCC7120_chromo	4337621	4337554	4337696	877	internal 5' end	activated	n.d.t.	alr3589	1	unknown protein	Hypothetical
1451	9.27269e-48	47.0328	PCC7120_chromo	4347046	4346937	4347144	1401	internal 3' end	activated	n.d.t.	alr3596	1	hypothetical protein	Hypothetical
1452	2.72041e-69	68.5654	PCC7120_chromo	4347368	4347277	4347479	1211	upstream close	n.d.t.	activated	asl3597	1	hypothetical protein	Hypothetical
1453	5.94668e-66	65.2257	PCC7120_chromo	4349506	4349403	4349609	1070	internal 3' end	n.d.t.	n.d.t.	all3600	2	two-component sensor histidine kinase	Regulatory functions
1454	9.34332e-26	25.0295	PCC7120_chromo	4350388	4350275	4350500	892	upstream	n.d.t.	n.d.t.	alr3601	1	unknown protein	Hypothetical
1454	9.34332e-26	25.0295	PCC7120_chromo	4350388	4350275	4350500	892	internal 5' end	n.d.t.	n.d.t.	all3600	2	two-component sensor histidine kinase	Regulatory functions
1455	0	404.623	PCC7120_chromo	4355658	4355503	4355795	5579	internal	n.d.t.	activated	all3604	1	unknown protein	Hypothetical		4355704	-	CAGGAAGTTGTACATGATACAGAAAG	GTTGTACATGATAC	*AGAAAGGATTCAATATAAAAATATACCATTGTCAGG	activator of an internal TSS
1456	9.66266e-29	28.0149	PCC7120_chromo	4357307	4357178	4357465	1224	internal 3' end	activated	n.d.t.	alr3606	1	dihydrolipoamide S-acetyltransferase	Central metabolism
1456	9.66266e-29	28.0149	PCC7120_chromo	4357307	4357178	4357465	1224	upstream	n.d.t.	n.d.t.	alr3607	1	unknown protein	Hypothetical
1457	6.33346e-49	48.1984	PCC7120_chromo	4368490	4368370	4368622	1014	upstream	activated	n.d.t.	all3617	1	unknown protein	Hypothetical
1457	6.33346e-49	48.1984	PCC7120_chromo	4368490	4368370	4368622	1014	upstream	activated	n.d.t.	alr3618	1	type I restriction-modification enzyme R subunit	DNA replication, recombination, and repair
1458	8.56893e-105	104.067	PCC7120_chromo	4376867	4376759	4376981	1625	internal 3' end	repressed	n.d.t.	all3626	1	unknown protein	Hypothetical
1459	3.28883e-14	13.483	PCC7120_chromo	4378040	4377926	4378160	1060	internal	n.d.t.	n.d.t.	alr3627	1	unknown protein	Hypothetical
1460	7.54608e-54	53.1223	PCC7120_chromo	4381775	4381663	4381888	1400	upstream	n.d.t.	n.d.t.	all3630	1	transposase	Other categories
1461	2.61255e-176	175.583	PCC7120_chromo	4382126	4382008	4382226	2256	internal	activated	activated	all3631	1	type II site-specific deoxyribonuclease; AvaIR	DNA replication, recombination, and repair
1462	8.96658e-80	79.0474	PCC7120_chromo	4383882	4383773	4383990	1280	internal	activated	repressed	all3632	1	site-specific DNA-methyltransferase (cytosine-specific)	DNA replication, recombination, and repair
1463	2.89837e-106	105.538	PCC7120_chromo	4386608	4386488	4386724	1583	internal 5' end	activated	repressed	all3634	1	similar to esterase	Other categories
1464	1.65145e-32	31.7821	PCC7120_chromo	4391355	4391265	4391471	1051	upstream	activated	n.d.t.	alr3639	1	unknown protein	Hypothetical
1465	4.83854e-42	41.3153	PCC7120_chromo	4393099	4392947	4393256	1405	internal 3' end	activated	n.d.t.	alr3641	1	unknown protein	Hypothetical
1466	4.34812e-15	14.3617	PCC7120_chromo	4394285	4394151	4394384	812	internal	n.d.t.	n.d.t.	all3642	1	cell division protein FtsH	Cellular processes
1467	7.13399e-23	22.1467	PCC7120_chromo	4396828	4396731	4396929	1001	internal 5' end	n.d.t.	n.d.t.	alr3644	2	aspartate kinase	Nitrogen metabolism
1468	7.39776e-37	36.1309	PCC7120_chromo	4397366	4397228	4397494	913	internal	n.d.t.	n.d.t.	alr3644	2	aspartate kinase	Nitrogen metabolism
1469	1.98271e-18	17.7027	PCC7120_chromo	4398712	4398647	4398797	1224	upstream	n.d.t.	n.d.t.	alr3645	1	similar to XisI protein	Nitrogen metabolism
1470	3.77234e-79	78.4234	PCC7120_chromo	4404158	4404031	4404282	1293	internal 5' end	n.d.t.	n.d.t.	all3650	1	hypothetical protein	Hypothetical
1471	2.28781e-57	56.6406	PCC7120_chromo	4405602	4405474	4405716	1364	internal 5' end	n.d.t.	activated	all3651	1	amidophosphoribosyltransferase	Purines, pyrimidines, nucleosides, and nucleotides
1472	1.92214e-63	62.7162	PCC7120_chromo	4408728	4408634	4408825	1037	upstream	activated	n.d.t.	all3652	1	phosphoribosylformyl glycinamidine synthetase II	Purines, pyrimidines, nucleosides, and nucleotides
1473	6.73119e-22	21.1719	PCC7120_chromo	4409908	4409792	4410012	866	internal 5' end	n.d.t.	n.d.t.	alr3654	3	hypothetical protein	Hypothetical
1474	3.95304e-79	78.4031	PCC7120_chromo	4410610	4410482	4410740	1346	internal	n.d.t.	n.d.t.	alr3654	3	hypothetical protein	Hypothetical
1475	3.7356e-29	28.4276	PCC7120_chromo	4411023	4410920	4411131	965	internal 3' end	n.d.t.	n.d.t.	alr3654	3	hypothetical protein	Hypothetical
1476	1.47952e-55	54.8299	PCC7120_chromo	4418547	4418450	4418638	1538	upstream	n.d.t.	repressed	alr3661	1	chaperonin GroES	Cellular processes
1477	1.55136e-06	5.80929	PCC7120_chromo	4425980	4425904	4426026	762	internal	activated	n.d.t.	alr3670	1	urease alpha subunit, ureA	Nitrogen metabolism
1478	1.15195e-200	199.939	PCC7120_chromo	4431286	4431144	4431439	2222	upstream	ACTIVATED	activated	alr3676	1	unknown protein	Hypothetical		4431274			GTTACAAGCCATAC
1479	9.43693e-28	27.0252	PCC7120_chromo	4434010	4433859	4434199	1127	upstream	activated	n.d.t.	all3677	1	hypothetical protein	Hypothetical
1480	6.72622e-39	38.1722	PCC7120_chromo	4434856	4434730	4434980	958	internal 3' end	n.d.t.	n.d.t.	all3678	2	hypothetical protein	Hypothetical
1481	4.99483e-11	10.3015	PCC7120_chromo	4435990	4435876	4436102	778	internal	n.d.t.	n.d.t.	all3678	2	hypothetical protein	Hypothetical
1482	3.04339e-119	118.517	PCC7120_chromo	4443585	4443464	4443696	1563	internal	n.d.t.	n.d.t.	alr3683	1	ATP-dependent Clp protease proteolytic subunit	Translation
1483	7.81347e-10	9.10716	PCC7120_chromo	4444047	4444003	4444113	638	internal 5' end	n.d.t.	n.d.t.	alr3684	2	ATP-dependent Clp protease regulatory subunit	Translation
1484	8.2895e-08	7.08147	PCC7120_chromo	4444274	4444216	4444316	585	internal	n.d.t.	n.d.t.	alr3684	2	ATP-dependent Clp protease regulatory subunit	Translation
1485	1.63555e-07	6.78634	PCC7120_chromo	4446109	4446051	4446180	839	internal	n.d.t.	n.d.t.	alr3685	1	similar to esterase	Other categories
1486	3.81489e-59	58.4185	PCC7120_chromo	4446548	4446405	4446682	1178	internal	n.d.t.	n.d.t.	asr3686	1	unknown protein	Hypothetical
1487	1.82623e-304	317.738	PCC7120_chromo	4447466	4447340	4447594	2851	upstream close	REPRESSED	repressed	all3687	1	unknown protein	Hypothetical		4447458			GTTAAATTGACTAC		repressor
1488	1.78145e-28	27.7492	PCC7120_chromo	4451169	4451050	4451283	917	internal	activated	n.d.t.	alr3690	2	hypothetical protein	Hypothetical
1489	1.15738e-44	43.9365	PCC7120_chromo	4451679	4451570	4451780	1223	downstream	activated	n.d.t.	alr3690	2	hypothetical protein	Hypothetical
1490	5.98936e-24	23.2226	PCC7120_chromo	4456343	4456172	4456557	1246	internal	n.d.t.	repressed	all3691	2	serine/threonine kinase with two-component sensor domain	Regulatory functions
1491	8.8479e-69	68.0532	PCC7120_chromo	4457673	4457575	4457781	1451	internal 5' end	n.d.t.	repressed	all3691	2	serine/threonine kinase with two-component sensor domain	Regulatory functions
1492	3.52146e-39	38.4533	PCC7120_chromo	4459304	4459187	4459409	1141	internal 3' end	activated	n.d.t.	alr3692	1	hypothetical protein	Hypothetical
1493	1.55499e-54	53.8083	PCC7120_chromo	4461808	4461722	4461892	1300	internal 3' end	activated	n.d.t.	all3695	1	N-acyl-D-glucosamine 2-epimerase	Fatty acid, phospholipid and sterol metabolism
1494	7.17325e-25	24.1443	PCC7120_chromo	4464389	4464300	4464487	1063	internal	n.d.t.	activated	all3697	1	unknown protein	Hypothetical
1495	0	340.087	PCC7120_chromo	4465374	4465250	4465518	3870	upstream	n.d.t.	activated	alr3698	2	heterocyst envelope polysaccharide synthesis protein HepB	Heterocyst differentiation and function		4465320			GTATATTGGCATAC		activator
1496	2.95708e-80	79.5291	PCC7120_chromo	4466891	4466744	4467025	1464	internal 3' end	n.d.t.	activated	alr3698	2	heterocyst envelope polysaccharide synthesis protein HepB	Heterocyst differentiation and function
1497	2.04772e-143	142.689	PCC7120_chromo	4475144	4475006	4475282	1805	upstream close	n.d.t.	n.d.t.	alr3706	1	serine/threonine kinase	Regulatory functions		4475136			GTAACAGCTGTGGC		repressor
1498	1.89925e-297	310.721	PCC7120_chromo	4478418	4478306	4478530	3051	upstream	ACTIVATED	ACTIVATED	alr3710	1	heterocyst specific ABC-transporter, membrane fusion protein DevB	Heterocyst differentiation and function	37	4478367	+	AATAAAGTCATCTAAGTTGCAGAAAA	GTCATCTAAGTTGC	*AGAAAATCTTTAAAAGATTTGCCATAATGAAATCTA
1499	0	843.607	PCC7120_chromo	4481648	4481531	4481764	4426	upstream	ACTIVATED	ACTIVATED	alr3712	1	heterocyst specific ABC-transporter, ATP-binding subunit DevA	Heterocyst differentiation and function		4481619			GTTTCCGGCACTAC		stabilizer?
1500	1.19165e-37	36.9239	PCC7120_chromo	4482580	4482432	4482734	1148	internal 3' end	activated	activated	all3713	2	unknown protein	Hypothetical
1501	3.81339e-123	122.419	PCC7120_chromo	4483410	4483279	4483542	1532	upstream	activated	activated	all3713	2	unknown protein	Hypothetical
1501	3.81339e-123	122.419	PCC7120_chromo	4483410	4483279	4483542	1532	upstream	activated	activated	alr3714	1	hypothetical protein	Hypothetical
1502	6.47879e-30	29.1885	PCC7120_chromo	4486489	4486355	4486599	922	internal	activated	activated	alr3716	3	excinuclease ABC subunit A	DNA replication, recombination, and repair
1503	3.483e-69	68.458	PCC7120_chromo	4487468	4487361	4487576	1454	internal	activated	activated	alr3716	3	excinuclease ABC subunit A	DNA replication, recombination, and repair
1504	7.21271e-09	8.1419	PCC7120_chromo	4487834	4487748	4487907	1009	downstream	activated	activated	alr3716	3	excinuclease ABC subunit A	DNA replication, recombination, and repair
1505	5.05827e-286	285.296	PCC7120_chromo	4493733	4493622	4493843	2396	internal 5' end	activated	n.d.t.	all3722	1	precorrin-6y-dependent methyltransferase	Biosynthesis of cofactors, prosthetic groups, and carriers	14	4493755	-	TTTTGGGTAGCTTATGACGCAGAAAT	GTAGCTTATGACGC	*AGAAATGGCTATCTATTATCGGTATTGGTGAAGATG
1506	1.32696e-25	24.8771	PCC7120_chromo	4499330	4499225	4499431	929	downstream	activated	n.d.t.	alr3725	1	hypothetical protein	Hypothetical
1506	1.32696e-25	24.8771	PCC7120_chromo	4499330	4499225	4499431	929	downstream	activated		asl3726	2	CAB/ELIP/HLIP superfamily	Other categories
1507	0	329.004	PCC7120_chromo	4499733	4499593	4499873	2608	upstream	activated	n.d.t.	asl3726	2	CAB/ELIP/HLIP superfamily	Other categories		4499718			GTATTGCGTTGTAC
1508	1.4584e-43	42.8361	PCC7120_chromo	4504164	4504049	4504286	1348	internal	ACTIVATED	activated	alr3731	2	protein serine-threonine phosphatase; PrpA	Regulatory functions		4504243			GTCCGTCGTCATAC
1509	0	346.271	PCC7120_chromo	4504620	4504483	4504747	2826	internal	ACTIVATED	activated	alr3731	2	protein serine-threonine phosphatase; PrpA	Regulatory functions		4504609			GTGACAGCAGATAC
1510	3.78924e-32	31.4214	PCC7120_chromo	4506719	4506595	4506846	1228	upstream close	activated	activated	alr3732	2	protein serine-threonine kinase; PknE	Regulatory functions		4506650	+	CTTAGAGTAATTTGTCTTTCCGGAAA	GTAATTTGTCTTTC	*CGGAAACAGCACGCAATCAAGAGAATACTTATATA	activator
1511	7.15414e-52	51.1454	PCC7120_chromo	4507128	4507054	4507228	1346	internal	activated	activated	alr3732	2	protein serine-threonine kinase; PknE	Regulatory functions		4507114			GTTAAGTATTTTAC
1512	5.75729e-162	161.24	PCC7120_chromo	4517732	4517599	4517872	2065	internal	n.d.t.	activated	all3741	1	hypothetical protein	Hypothetical		4517730			GTAAACGATGATAC
1513	1.78171e-35	34.7492	PCC7120_chromo	4518378	4518241	4518526	1051	upstream	activated	activated	alr3742	1	photosystem II protein D1	Photosynthesis and respiration		4518366			GTAAGACAAGTTAC
1514	2.56232e-208	207.591	PCC7120_chromo	4523092	4522961	4523226	2177	upstream	n.d.t.	n.d.t.	all3745	1	hypothetical protein	Hypothetical
1515	3.6209e-41	40.4412	PCC7120_chromo	4526127	4526010	4526249	1120	upstream	repressed	n.d.t.	all3748	1	similar to isochorismatase	Other categories
1515	3.6209e-41	40.4412	PCC7120_chromo	4526127	4526010	4526249	1120	internal 5' end	activated	n.d.t.	alr3749	1	probable chlorohydrolase	Other categories
1516	9.1426e-96	95.0389	PCC7120_chromo	4530524	4530420	4530631	1530	internal 3' end	activated	n.d.t.	all3753	1	probable short-chain dehydrogenase	Other categories
1517	4.08469e-280	279.389	PCC7120_chromo	4531922	4531811	4532041	2478	upstream close	ACTIVATED	n.d.t.	alr3754	1	unknown protein	Hypothetical		4531908			GTTGCTAATACTAC
1518	1.71029e-109	108.767	PCC7120_chromo	4540719	4540612	4540832	1749	internal 3' end	activated	n.d.t.	all3759	1	two-component response regulator	Regulatory functions
1519	1.17999e-82	81.9281	PCC7120_chromo	4542792	4542666	4542911	1243	internal	n.d.t.	n.d.t.	alr3761	3	two-component hybrid sensor and regulator	Regulatory functions
1520	0	343.585	PCC7120_chromo	4543920	4543781	4544055	3109	internal	n.d.t.	n.d.t.	alr3761	3	two-component hybrid sensor and regulator	Regulatory functions		4543915			GTTCGGTAGAATAC
1521	2.32823e-62	61.633	PCC7120_chromo	4546675	4546565	4546792	1318	internal 3' end	n.d.t.	n.d.t.	alr3761	3	two-component hybrid sensor and regulator	Regulatory functions
1522	1.56952e-75	74.8042	PCC7120_chromo	4547308	4547162	4547439	1725	upstream	activated	n.d.t.	alr3762	1	ABC transporter, oligopeptide binding protein	Transport and binding proteins
1523	0	798.959	PCC7120_chromo	4560807	4560685	4560934	4546	internal 3' end	n.d.t.	n.d.t.	all3773	3	serine/threonine kinase	Regulatory functions		4560800			GTATTGGGAGTTAC
1524	7.61362e-84	83.1184	PCC7120_chromo	4562082	4561945	4562227	1441	internal	n.d.t.	n.d.t.	all3773	3	serine/threonine kinase	Regulatory functions
1525	2.85435e-119	118.544	PCC7120_chromo	4562570	4562433	4562713	1947	internal 5' end	n.d.t.	n.d.t.	all3773	3	serine/threonine kinase	Regulatory functions
1525	2.85435e-119	118.544	PCC7120_chromo	4562570	4562433	4562713	1947	upstream	activated	n.d.t.	alr3774	2	hypothetical protein	Hypothetical
1526	1.33642e-29	28.8741	PCC7120_chromo	4563233	4563150	4563310	1092	internal	activated	n.d.t.	alr3774	2	hypothetical protein	Hypothetical
1527	4.07206e-30	29.3902	PCC7120_chromo	4564788	4564695	4564874	1015	internal 5' end	activated	n.d.t.	all3776	2	hypothetical protein	Hypothetical
1528	2.7837e-92	91.5554	PCC7120_chromo	4565127	4565020	4565250	1798	upstream	activated	n.d.t.	all3776	2	hypothetical protein	Hypothetical
1529	1.20569e-68	67.9188	PCC7120_chromo	4569590	4569503	4569684	964	internal 3' end	activated	n.d.t.	all3782	1	cation-transporting P-type ATPase	Transport and binding proteins
1530	0	3353.43	PCC7120_chromo	4573289	4573161	4573410	17505	upstream far	activated	activated	asl3784	1	hypothetical protein	Hypothetical	14	4573340	-	CATATTGTTAAATAGATTACAAAACT	GTTAAATAGATTAC	*AAAACTCTGGATGGACTTTGAGTATCATTTAGATA	activaator
1531	1.53964e-09	8.81258	PCC7120_chromo	4579628	4579523	4579749	713	upstream close	activated	activated	alr3789	2	unknown protein	Hypothetical
1532	0	399.621	PCC7120_chromo	4581824	4581701	4581949	3067	internal 3' end	activated	n.d.t.	alr3789	2	unknown protein	Hypothetical		4581813	+	AATATCGTAACATTGGTCACAATTGG	GTAACATTGGTCAC	*AATTGGCAATTTGAGAAGCAACAAGTTAGGTTAT	activator of an internal TSS?
1533	4.18612e-50	49.3782	PCC7120_chromo	4584000	4583893	4584113	1005	upstream	activated	repressed	all3792	1	hypothetical protein	Hypothetical
1534	4.27577e-11	10.369	PCC7120_chromo	4586078	4586015	4586158	574	internal	activated	n.d.t.	all3794	1	tryptophan synthase beta subunit	Amino acid biosynthesis
1535	2.62854e-255	254.58	PCC7120_chromo	4587636	4587506	4587768	1880	internal 3' end	activated	activated	all3797	2	hypothetical protein	Hypothetical
1536	1.2933e-72	71.8883	PCC7120_chromo	4588152	4588060	4588252	1377	internal 5' end	activated	n.d.t.	all3797	2	hypothetical protein	Hypothetical
1537	6.42889e-220	219.192	PCC7120_chromo	4592677	4592542	4592810	2717	internal	repressed	n.d.t.	alr3800	1	group 2 sigma 70-type sigma factor E	Transcription
1538	8.39792e-24	23.0758	PCC7120_chromo	4595362	4595283	4595449	1077	upstream close	repressed	activated	alr3803	2	unknown protein	Hypothetical
1539	7.09626e-11	10.149	PCC7120_chromo	4595676	4595606	4595729	934	internal	repressed	activated	alr3803	2	unknown protein	Hypothetical
1540	4.47526e-122	121.349	PCC7120_chromo	4596284	4596173	4596401	1489	internal	activated	n.d.t.	alr3804	2	deoxyhypusine synthase	Other categories
1541	5.27438e-13	12.2778	PCC7120_chromo	4596930	4596857	4597033	769	internal 3' end	activated	n.d.t.	alr3804	2	deoxyhypusine synthase	Other categories
1542	1.4467e-28	27.8396	PCC7120_chromo	4598534	4598475	4598595	828	internal	n.d.t.	activated	alr3806	1	unknown protein	Hypothetical
1543	2.77938e-42	41.5561	PCC7120_chromo	4602050	4601914	4602174	1223	internal 5' end	activated	activated	alr3808	1	nutrient-stress induced DNA binding protein, dpsA	Regulatory functions		4601933	+	AAATTTGTGGTATTGATTAGGCTTGC	GTGGTATTGATTAG	*GCTTGCTTTAATTTTTTAGATGTTAATATGTAGTAA	activator
1544	0	1098.39	PCC7120_chromo	4605518	4605382	4605651	6688	internal	n.d.t.	n.d.t.	alr3809	2	carbamoyl phosphate synthetase large chain	Purines, pyrimidines, nucleosides, and nucleotides		4605510			GTCTACTCTGATAC		?
1545	2.84911e-38	37.5453	PCC7120_chromo	4605953	4605841	4606050	1516	internal 3' end	n.d.t.	n.d.t.	alr3809	2	carbamoyl phosphate synthetase large chain	Purines, pyrimidines, nucleosides, and nucleotides
1546	0	751.662	PCC7120_chromo	4607193	4607045	4607344	9527	upstream	n.d.t.	n.d.t.	alr3810	1	group 2 sigma 70-type sigma factor D	Transcription	12,31	4607141			GTAACAAAAGCTAC
1547	5.59691e-39	38.2521	PCC7120_chromo	4611755	4611688	4611843	779	upstream	n.d.t.	n.d.t.	alr3815	4	unknown protein	Hypothetical
1548	1.06056e-256	255.974	PCC7120_chromo	4612706	4612543	4612886	4108	internal	n.d.t.	n.d.t.	alr3815	4	unknown protein	Hypothetical
1549	0	465.936	PCC7120_chromo	4613366	4613222	4613490	4311	internal	n.d.t.	n.d.t.	alr3815	4	unknown protein	Hypothetical		4613372			GTAGCTGATACTAC
1550	1.30195e-53	52.8854	PCC7120_chromo	4614130	4614009	4614242	1465	internal	n.d.t.	n.d.t.	alr3815	4	unknown protein	Hypothetical
1551	6.67162e-12	11.1758	PCC7120_chromo	4620515	4620420	4620578	718	internal 5' end	activated	n.d.t.	all3821	1	hypothetical protein	Hypothetical
1552	2.77965e-288	287.556	PCC7120_chromo	4625656	4625531	4625775	3190	internal 5' end	activated	n.d.t.	all3826	1	unknown protein	Hypothetical		4625642			GTATTTGAAATTAC
1553	1.65032e-77	76.7824	PCC7120_chromo	4627473	4627325	4627597	1588	upstream	n.d.t.	n.d.t.	alr3828	1	hypothetical protein	Hypothetical
1554	1.37193e-102	101.863	PCC7120_chromo	4632144	4632029	4632259	1208	internal	n.d.t.	n.d.t.	alr3832	1	translation initiation factor IF-2	Translation
1555	1.90544e-155	154.72	PCC7120_chromo	4634178	4634070	4634304	1922	upstream	activated	n.d.t.	asr3834	1	unknown protein	Hypothetical	14	4634150	+	GTTTTGGTCACAAATGACACAGAATT	GTCACAAATGACAC	*AGAATTTGCAGCGATAGAACCATTACCTTTAGAGAA	activator
1556	0	334.66	PCC7120_chromo	4639664	4639541	4639787	2483	internal	n.d.t.	activated	all3839	1	unknown protein	Hypothetical		4639656			GTGTCACACATTAC
1557	4.30284e-129	128.366	PCC7120_chromo	4641757	4641633	4641887	2007	internal 5' end	activated	n.d.t.	all3841	1	NADH dehydrogenase chain K	Photosynthesis and respiration
1558	5.24387e-96	95.2803	PCC7120_chromo	4642810	4642680	4642928	1581	upstream	n.d.t.	repressed	alr3844	1	hypothetical protein (ycf48)	Hypothetical
1559	4.33726e-36	35.3628	PCC7120_chromo	4644159	4644022	4644281	1121	internal	n.d.t.	n.d.t.	asr3845	1	cytochrome b559 alpha-subunit	Photosynthesis and respiration
1560	0	559.741	PCC7120_chromo	4644994	4644860	4645138	4104	internal 3' end	repressed	n.d.t.	asl3849	1	photosystem I protein PsaI precursor	Photosynthesis and respiration		4644972			GTATTACCCGTTAC
1561	0	696.565	PCC7120_chromo	4646092	4645971	4646221	5142	internal	activated	n.d.t.	all3850	1	unknown protein	Hypothetical (Fox gene)		4646082			GATATTGCTGATAC
1562	9.70884e-305	304.013	PCC7120_chromo	4648654	4648525	4648786	3421	internal 3' end	n.d.t.	n.d.t.	all3852	1	unknown protein	Hypothetical		4648634			GTAGTAGGTGTTAC
1563	2.83848e-111	110.547	PCC7120_chromo	4659410	4659302	4659511	1584	internal	ACTIVATED	activated	all3861	1	unknown protein	Hypothetical
1564	3.48084e-30	29.4583	PCC7120_chromo	4662264	4662137	4662386	739	internal 5' end	n.d.t.	n.d.t.	all3862	1	GTP-binding protein	Regulatory functions
1564	3.48084e-30	29.4583	PCC7120_chromo	4662264	4662137	4662386	739	upstream	ACTIVATED	n.d.t.	alr3863	1	hypothetical protein	Hypothetical
1565	5.55898e-173	172.255	PCC7120_chromo	4664644	4664526	4664767	1624	internal	activated	activated	alr3864	1	hypothetical protein	Hypothetical
1566	1.39577e-105	104.855	PCC7120_chromo	4670392	4670280	4670463	1298	internal	activated	activated	all3870	1	mutator protein MutT	DNA replication, recombination, and repair
1567	1.16048e-51	50.9354	PCC7120_chromo	4676888	4676770	4676997	956	upstream	n.d.t.	n.d.t.	alr3877	1	serine/threonine kinase	Regulatory functions
1567	1.16048e-51	50.9354	PCC7120_chromo	4676888	4676770	4676997	956	internal 5' end	activated	activated	all3876	1	precorrin decarbocylase	Biosynthesis of cofactors, prosthetic groups, and carriers
1568	6.25559e-33	32.2037	PCC7120_chromo	4680142	4680047	4680249	884	internal	activated	n.d.t.	all3879	2	cyanophycin synthetase; cphA1	Nitrogen metabolism
1569	0	653.055	PCC7120_chromo	4681705	4681579	4681823	4865	upstream	activated	n.d.t.	all3879	2	cyanophycin synthetase; cphA1	Nitrogen metabolism	55	4681805			CTAACCTCAGGTAC
1570	3.38537e-41	40.4704	PCC7120_chromo	4682345	4682226	4682459	1071	internal	activated	n.d.t.	all3880	3	cyanophycinase; cphB1	Nitrogen metabolism
1571	0	415.132	PCC7120_chromo	4683264	4683139	4683400	3114	upstream	activated	n.d.t.	alr3882	1	tRNA methyltransferase	Translation	12	4683194	+		GTACTTTTAGATAC		repressor
1571	0	415.132	PCC7120_chromo	4683264	4683139	4683400	3114	upstream	activated	n.d.t.	all3880	3	cyanophycinase; cphB1	Nitrogen metabolism	12,55	4683194	-	GTAACTATATCAAAACGCACAGTAAT	ATATCAAAACGCAC	*AGTAATTCGTATTCGAGAACACTAATCTTAGATTTG	activator
1571	0	415.132	PCC7120_chromo	4683264	4683139	4683400	3114	upstream	activated	n.d.t.	all3880	3	cyanophycinase; cphB1	Nitrogen metabolism	12,55	4683194			GTATCTAAAAGTAC		activator
1572	5.3584e-36	35.271	PCC7120_chromo	4686748	4686656	4686842	953	internal	activated	n.d.t.	alr3885	1	probable phosphoribosylaminoimidazole carboxylase catalytic subunit	Purines, pyrimidines, nucleosides, and nucleotides
1573	3.49961e-29	28.456	PCC7120_chromo	4689620	4689548	4689699	1066	internal	repressed	n.d.t.	asl3889	1	unknown protein	Hypothetical
1574	4.38229e-303	302.358	PCC7120_chromo	4693217	4693070	4693359	3213	upstream far	activated	n.d.t.	all3891	1	probable flavoprotein	Biosynthesis of cofactors, prosthetic groups, and carriers		4693208			GTAACGACAAAAAC
1575	9.0602e-30	29.0429	PCC7120_chromo	4694259	4694143	4694346	1073	internal	activated	activated	all3892	2	hypothetical protein	Hypothetical
1576	8.58395e-262	261.066	PCC7120_chromo	4695236	4695103	4695366	2578	internal	activated	activated	all3892	2	hypothetical protein	Hypothetical
1577	0	432.804	PCC7120_chromo	4697410	4697277	4697538	3677	internal 5' end	n.d.t.	n.d.t.	all3894	1	hypothetical protein	Hypothetical		4697416			GTATCAGAAGTAAC
1578	4.25009e-100	99.3716	PCC7120_chromo	4699701	4699599	4699807	835	upstream	n.d.t.	n.d.t.	all3895	1	probable flavoprotein	Biosynthesis of cofactors, prosthetic groups, and carriers
1578	4.25009e-100	99.3716	PCC7120_chromo	4699701	4699599	4699807	835	internal 5' end	n.d.t.	n.d.t.	alr3896	1	hypothetical protein	Hypothetical
1579	0	1137.06	PCC7120_chromo	4702998	4702872	4703125	7810	upstream	n.d.t.	n.d.t.	alr3900	1	hypothetical protein	Hypothetical		4702976		TTTACTGTGTTTGGCTATACATTAGC	GTGTTTGGCTATAC		activator
1580	1.20664e-87	86.9184	PCC7120_chromo	4705857	4705740	4705964	1485	internal 3' end	activated	n.d.t.	all3902	3	hypothetical protein	Hypothetical
1581	3.47614e-40	39.4589	PCC7120_chromo	4706537	4706398	4706668	1099	internal	activated	n.d.t.	all3902	3	hypothetical protein	Hypothetical
1582	2.87346e-47	46.5416	PCC7120_chromo	4707160	4707061	4707280	1332	upstream close	activated	n.d.t.	all3902	3	hypothetical protein	Hypothetical
1583	1.19466e-68	67.9228	PCC7120_chromo	4709752	4709643	4709872	1323	internal	n.d.t.	n.d.t.	alr3906	1	hypothetical protein	Hypothetical
1583	1.19466e-68	67.9228	PCC7120_chromo	4709752	4709643	4709872	1323	upstream	n.d.t.	n.d.t.	alr3907	1	hypothetical protein	Hypothetical
1584	5.36328e-60	59.2706	PCC7120_chromo	4711949	4711838	4712056	1323	upstream	activated	repressed	all3908	1	hypothetical protein	Hypothetical
1584	5.36328e-60	59.2706	PCC7120_chromo	4711949	4711838	4712056	1323	internal 3' end	n.d.t.	repressed	all3909	1	uroporphyrinogen decarboxylase	Biosynthesis of cofactors, prosthetic groups, and carriers
1585	3.71352e-120	119.43	PCC7120_chromo	4719898	4719774	4720006	3016	upstream	activated	n.d.t.	alr3915	1	unknown protein	Hypothetical
1586	5.34034e-188	187.272	PCC7120_chromo	4726742	4726608	4726890	2744	upstream	activated	n.d.t.	alr3920	2	two-component response regulator	Regulatory functions	12,31	4726715			GTATTGTAATATAC
1587	9.35771e-120	119.029	PCC7120_chromo	4727476	4727290	4727628	2099	internal	activated	n.d.t.	alr3920	2	two-component response regulator	Regulatory functions	12,31
1588	7.07232e-153	152.15	PCC7120_chromo	4731231	4731121	4731341	2248	upstream	ACTIVATED	n.d.t.	asl3923	1	hypothetical protein	Hypothetical
1589	1.21751e-78	77.9145	PCC7120_chromo	4731488	4731363	4731645	1365	internal 3' end	activated	activated	all3924	2	probable penicillin amidase	Other categories
1590	5.46021e-36	35.2628	PCC7120_chromo	4732190	4732082	4732303	1319	internal	activated	activated	all3924	2	probable penicillin amidase	Other categories
1591	8.22575e-69	68.0848	PCC7120_chromo	4737807	4737687	4737917	1314	upstream far	n.d.t.	n.d.t.	alr3926	4	unknown protein	Hypothetical
1592	3.19656e-210	209.495	PCC7120_chromo	4738330	4738200	4738474	2713	internal 5' end	n.d.t.	n.d.t.	alr3926	4	unknown protein	Hypothetical		4738316			GTACGTGATACTAC
1593	2.79835e-246	245.553	PCC7120_chromo	4738782	4738657	4738902	2458	internal	n.d.t.	n.d.t.	alr3926	4	unknown protein	Hypothetical
1594	1.99065e-33	32.701	PCC7120_chromo	4739280	4739202	4739384	1217	internal	n.d.t.	n.d.t.	alr3926	4	unknown protein	Hypothetical
1595	5.22831e-79	78.2816	PCC7120_chromo	4747647	4747524	4747761	1536	internal	ACTIVATED	activated	alr3932	1	unknown protein	Hypothetical
1596	4.56863e-59	58.3402	PCC7120_chromo	4748517	4748422	4748604	1362	internal	activated	n.d.t.	all3933	2	hypothetical protein	Hypothetical
1597	5.42834e-10	9.26533	PCC7120_chromo	4749016	4748911	4749107	797	internal	activated	n.d.t.	all3933	2	hypothetical protein	Hypothetical
1598	4.67331e-175	174.33	PCC7120_chromo	4752902	4752769	4753010	1939	upstream close	activated	n.d.t.	asr3935	1	DNA binding protein HU, hanA	Translation	31
1599	7.69657e-14	13.1137	PCC7120_chromo	4753444	4753362	4753525	794	internal 5' end	n.d.t.	n.d.t.	alr3936	1	histidinol-phosphate aminotransferase	Amino acid biosynthesis
1600	4.62208e-135	134.335	PCC7120_chromo	4754606	4754485	4754731	1786	internal 5' end	activated	n.d.t.	alr3937	1	mercuric reductase	Cellular processes
1601	9.87403e-292	291.006	PCC7120_chromo	4756015	4755902	4756131	2575	upstream	n.d.t.	activated	alr3938	1	ABC transporter iron binding protein	Transport and binding proteins		4756027			GTATATCTCACAGC
1602	9.08556e-07	6.04165	PCC7120_chromo	4757858	4757821	4757910	602	internal	activated	n.d.t.	all3939	1	hypothetical protein	Hypothetical
1603	0	908.766	PCC7120_chromo	4758950	4758804	4759087	6095	internal 5' end	activated	n.d.t.	all3940	1	hypothetical protein	Hypothetical		4758942			GTATAGCGCACTAC		stabilizer?
1604	3.353e-71	70.4746	PCC7120_chromo	4765480	4765352	4765620	1236	internal	activated	n.d.t.	alr3947	1	cobalt transport protein CbiM	Transport and binding proteins
1605	3.29437e-67	66.4822	PCC7120_chromo	4767646	4767539	4767763	1157	internal 5' end	activated	n.d.t.	alr3950	2	hypothetical protein	Hypothetical
1606	2.03569e-14	13.6913	PCC7120_chromo	4768522	4768428	4768624	647	downstream	n.d.t.	n.d.t.	all3951	1	unknown protein	Hypothetical
1606	2.03569e-14	13.6913	PCC7120_chromo	4768522	4768428	4768624	647	downstream	activated	n.d.t.	alr3950	2	hypothetical protein	Hypothetical
1607	6.50225e-64	63.1869	PCC7120_chromo	4776375	4776219	4776508	1127	internal 3' end	activated	n.d.t.	alr3956	1	NADH dehydrogenase subunit 5	Photosynthesis and respiration
1607	6.50225e-64	63.1869	PCC7120_chromo	4776375	4776219	4776508	1127	upstream	activated	n.d.t.	alr3957	1	NADH dehydrogenase subunit 4	Photosynthesis and respiration
1608	5.72923e-257	256.242	PCC7120_chromo	4786966	4786841	4787093	2418	upstream	activated	n.d.t.	all3969	1	30S ribosomal protein S14	Translation		4786972			GTATCTACTGTTAC
1608	5.72923e-257	256.242	PCC7120_chromo	4786966	4786841	4787093	2418	internal 3' end	activated	n.d.t.	all3970	1	endonuclease III	DNA replication, recombination, and repair		4786972			GTATCTACTGTTAC
1609	5.18575e-298	297.285	PCC7120_chromo	4788618	4788507	4788744	2662	internal 3' end	n.d.t.	n.d.t.	all3972	1	hypothetical protein	Hypothetical		4788553	+	ATTGTAGTAGTTTAGAAAACCGATGC	GTAGTTTAGAAAAC	*CGATGCTGAGACTCAAAGCATACTACAGTAGGAAACTA	activator of an antisense
1610	7.40426e-94	93.1305	PCC7120_chromo	4793698	4793562	4793882	3293	upstream close	n.d.t.	n.d.t.	alr3979	1	period-extender of the circadian clock; Pex	Cellular processes	12	4793642	+	CCCCAGGTAGCGCTATATACTTACAC	GTAGCGCTATATAC	*TTACACATTTGCAAGTAGCGCCCTATACTGATGA	activator
1611	4.85203e-16	15.3141	PCC7120_chromo	4794971	4794853	4795132	1190	downstream	repressed	n.d.t.	asl3981	3	unknown protein	Hypothetical	14
1611	4.85203e-16	15.3141	PCC7120_chromo	4794971	4794853	4795132	1190	downstream	activated	n.d.t.	alr3980	1	hypothetical protein	Hypothetical
1612	0	4089.39	PCC7120_chromo	4795545	4795414	4795682	20114	upstream	repressed	n.d.t.	asl3981	3	unknown protein	Hypothetical	14	4795535	-	GATTTTGTAGCTATCACTACAATCTA	GTAGCTATCACTAC	GGATTTT*	repressor
1612	0	4089.39	PCC7120_chromo	4795545	4795414	4795682	20114	upstream	repressed	n.d.t.	asl3981	3	unknown protein	Hypothetical	14	4795535	-	GATTTTGTAGCTATCACTACAATCTA	GTAGCTATCACTAC	*AATCTATAGCTTGAAAGAGGAGGAAAATAGGTTGG	activator
1613	5.31472e-74	73.2745	PCC7120_chromo	4800894	4800780	4801002	943	internal	repressed	activated	all3985	1	two-component hybrid sensor and regulator	Regulatory functions
1614	8.38564e-114	113.076	PCC7120_chromo	4803464	4803336	4803583	1889	upstream	n.d.t.	n.d.t.	all3987	1	unknown protein	Hypothetical
1614	8.38564e-114	113.076	PCC7120_chromo	4803464	4803336	4803583	1889	upstream	activated	n.d.t.	alr3988	1	hypothetical protein	Hypothetical
1615	5.08923e-204	203.293	PCC7120_chromo	4806948	4806821	4807075	1953	internal 3' end	n.d.t.	n.d.t.	all3989	2	polyA polymerase	Other categories		4806938			GTTATTTATAATAC
1616	4.10451e-124	123.387	PCC7120_chromo	4810167	4810035	4810308	1747	upstream	n.d.t.	n.d.t.	all3989	2	polyA polymerase	Other categories
1616	4.10451e-124	123.387	PCC7120_chromo	4810167	4810035	4810308	1747	internal	activated	n.d.t.	alr3990	1	unknown protein	Hypothetical
1617	4.69101e-188	187.329	PCC7120_chromo	4811289	4811151	4811420	2182	upstream	n.d.t.	n.d.t.	asr3992	1	hypothetical protein (ycf9)	Hypothetical		4811309			GTGTCGCCAGTTAC
1618	7.78213e-151	150.109	PCC7120_chromo	4815889	4815751	4816032	2089	internal	n.d.t.	n.d.t.	alr3997	1	serine/threonine kinase	Regulatory functions
1619	1.61221e-158	157.793	PCC7120_chromo	4825514	4825396	4825622	2039	upstream	activated	n.d.t.	all4006	1	hypothetical protein	Hypothetical	12	4825522			GTTTATTTCGATAC
1620	2.42155e-11	10.6159	PCC7120_chromo	4831519	4831458	4831591	885	internal	n.d.t.	activated	alr4011	1	probable oxidoreductase	Other categories
1621	1.09645e-18	17.96	PCC7120_chromo	4833626	4833501	4833766	1193	upstream	n.d.t.	n.d.t.	all4013	1	protease IV	Translation
1622	3.75952e-26	25.4249	PCC7120_chromo	4834298	4834165	4834430	1373	upstream	activated	n.d.t.	alr4015	1	hypothetical protein	Hypothetical
1622	3.75952e-26	25.4249	PCC7120_chromo	4834298	4834165	4834430	1373	upstream	repressed	n.d.t.	asl4014	1	unknown protein	Hypothetical
1623	3.23392e-19	18.4903	PCC7120_chromo	4839675	4839584	4839767	928	internal	activated	n.d.t.	all4019	1	glucose 6-phosphate dehydrogenase, zwf (pentose phosphate pathway)	Central metabolism (Fox genes)
1624	1.00674e-123	122.997	PCC7120_chromo	4841934	4841813	4842063	1653	upstream	activated	n.d.t.	all4020	1	transaldolase (pentose phosphate pathway)	Central metabolism
1625	1.40772e-151	150.851	PCC7120_chromo	4842362	4842237	4842490	1852	internal	activated	activated	all4021	1	fructose 1,6-bisphosphatase (Calvin cycle)	Central metabolism
1626	4.08379e-108	107.389	PCC7120_chromo	4844217	4844117	4844319	1603	upstream	ACTIVATED	n.d.t.	asl4022	1	RNA-binding protein	Transcription
1627	5.39946e-19	18.2676	PCC7120_chromo	4849108	4848961	4849237	1119	internal	n.d.t.	n.d.t.	all4026	2	similar to TonB-dependent receptor	Cell envelope
1628	1.49355e-33	32.8258	PCC7120_chromo	4849925	4849830	4850011	846	internal	n.d.t.	n.d.t.	all4026	2	similar to TonB-dependent receptor	Cell envelope
1629	1.2003e-100	99.9207	PCC7120_chromo	4857868	4857755	4857996	1648	internal	n.d.t.	n.d.t.	alr4032	1	iron(III) ABC transporter, permease protein	Transport and binding proteins
1630	4.86749e-11	10.3127	PCC7120_chromo	4860494	4860397	4860559	878	internal 3' end	activated	n.d.t.	all4035	3	unknown protein	Hypothetical
1631	3.6747e-46	45.4348	PCC7120_chromo	4862332	4862265	4862413	1252	internal	activated	n.d.t.	all4035	3	unknown protein	Hypothetical
1632	1.84341e-30	29.7344	PCC7120_chromo	4862888	4862793	4862982	918	internal	activated	n.d.t.	all4035	3	unknown protein	Hypothetical
1633	7.44607e-05	4.12807	PCC7120_chromo	4866029	4865987	4866053	980	internal	n.d.t.	n.d.t.	all4038	2	unknown protein	Hypothetical
1634	1.17914e-84	83.9284	PCC7120_chromo	4866262	4866173	4866362	1626	upstream	n.d.t.	n.d.t.	all4038	2	unknown protein	Hypothetical
1634	1.17914e-84	83.9284	PCC7120_chromo	4866262	4866173	4866362	1626	internal 3' end	n.d.t.	n.d.t.	asl4039	1	unknown protein	Hypothetical
1635	7.03055e-52	51.153	PCC7120_chromo	4867863	4867759	4867958	1330	internal	repressed	n.d.t.	all4041	1	hypothetical protein	Hypothetical
1636	0	391.022	PCC7120_chromo	4870942	4870816	4871064	3205	upstream	activated	n.d.t.	alr4044	1	heat-inducible transcriptional repressor; HrcA	Transcription		4870924			GTATCTTACAATAC
1637	3.47217e-18	17.4594	PCC7120_chromo	4878610	4878542	4878692	696	internal	activated	n.d.t.	all4052	1	transketolase (Calvin cycle - pentose phosphate pathway)	Other categories
1638	5.58827e-247	246.253	PCC7120_chromo	4880672	4880535	4880808	2494	upstream close	activated	n.d.t.	alr4054	1	5'-methylthioadenosine phosphorylase	Other categories		4880675			GTGGTAGTGGTCTC
1639	6.41677e-30	29.1927	PCC7120_chromo	4889172	4889070	4889284	1090	internal 3' end	activated	activated	alr4060	1	probable alginate O-acetylation protein	Cell envelope
1639	6.41677e-30	29.1927	PCC7120_chromo	4889172	4889070	4889284	1090	upstream	activated	n.d.t.	alr4061	1	unknown protein	Hypothetical
1640	2.2237e-37	36.6529	PCC7120_chromo	4893490	4893353	4893609	1156	internal	activated	activated	alr4064	1	hypothetical protein	Hypothetical
1641	4.66951e-24	23.3307	PCC7120_chromo	4895056	4894976	4895132	695	internal 3' end	activated	n.d.t.	alr4066	1	hypothetical protein	Hypothetical
1641	4.66951e-24	23.3307	PCC7120_chromo	4895056	4894976	4895132	695	upstream	activated	n.d.t.	alr4067	1	hypothetical protein	Hypothetical
1642	5.72038e-100	99.2426	PCC7120_chromo	4899987	4899851	4900132	1303	internal	activated	n.d.t.	all4071	1	lysyl-tRNA synthetase	Translation
1643	6.03955e-17	16.219	PCC7120_chromo	4901890	4901825	4901967	1122	internal	activated	n.d.t.	alr4072	1	similar to iron-regulated protein	Other categories
1644	2.02747e-239	238.693	PCC7120_chromo	4907763	4907655	4907875	2228	upstream	n.d.t.	n.d.t.	alr4077	1	hypothetical protein	Hypothetical	14	4907708	+	CAAACTGAATTGTTTGATACGGCAGG	GAATTGTTTGATAC	GGCAGGATGTGCAGTTTTCTCTTACCCTGAGCAAG
1645	1.00208e-46	45.9991	PCC7120_chromo	4908539	4908417	4908664	1257	internal 3' end	n.d.t.	n.d.t.	all4078	2	hypothetical protein	Hypothetical
1646	1.09234e-132	131.962	PCC7120_chromo	4910126	4910015	4910238	1685	internal	n.d.t.	n.d.t.	all4078	2	hypothetical protein	Hypothetical
1647	8.20477e-20	19.0859	PCC7120_chromo	4921268	4921163	4921369	630	internal 3' end	n.d.t.	n.d.t.	all4083	2	unknown protein	Hypothetical
1647	8.20477e-20	19.0859	PCC7120_chromo	4921268	4921163	4921369	630	internal 3' end	n.d.t.	n.d.t.	alr4082	1	transposase	Other categories
1648	5.79366e-19	18.237	PCC7120_chromo	4922984	4922913	4923060	835	internal	n.d.t.	n.d.t.	all4083	2	unknown protein	Hypothetical
1649	1.15222e-09	8.93847	PCC7120_chromo	4924242	4924074	4924432	1823	internal	n.d.t.	n.d.t.	all4085	1	endonuclease V	DNA replication, recombination, and repair
1650	3.98046e-107	106.4	PCC7120_chromo	4925314	4925226	4925410	1530	internal	activated	activated	alr4086	1	unknown protein	Hypothetical
1651	3.16903e-88	87.4991	PCC7120_chromo	4928010	4927907	4928110	1401	internal 5' end	n.d.t.	n.d.t.	all4089	2	unknown protein	Hypothetical
1652	2.37363e-23	22.6246	PCC7120_chromo	4928300	4928221	4928412	954	upstream	n.d.t.	n.d.t.	all4089	2	unknown protein	Hypothetical
1653	3.24327e-199	198.489	PCC7120_chromo	4929273	4929157	4929402	2108	internal 5' end	ACTIVATED	n.d.t.	all4090	1	similar to carboxyl-terminal processing proteinase	Translation
1654	7.08651e-152	151.15	PCC7120_chromo	4934883	4934754	4935023	2352	internal	activated	n.d.t.	all4096	1	two-component hybrid sensor and regulator	Regulatory functions
1655	1.16517e-93	92.9336	PCC7120_chromo	4937129	4937001	4937257	1630	internal	n.d.t.	n.d.t.	all4097	2	two-component hybrid sensor and regulator	Regulatory functions
1656	0	363.672	PCC7120_chromo	4938026	4937891	4938154	3325	internal 5' end	n.d.t.	n.d.t.	all4097	2	two-component hybrid sensor and regulator	Regulatory functions		4938038			GTTGCATTAGATAC
1657	2.64515e-43	42.5776	PCC7120_chromo	4940550	4940453	4940658	1085	upstream	n.d.t.	n.d.t.	alr4100	2	hypothetical protein	Hypothetical
1658	6.64984e-47	46.1772	PCC7120_chromo	4940992	4940864	4941109	1082	internal	n.d.t.	n.d.t.	alr4100	2	hypothetical protein	Hypothetical
1659	0	1438.08	PCC7120_chromo	4944376	4944246	4944518	10365	upstream	n.d.t.	n.d.t.	alr4104	1	transposase	Other categories	14	4944350	+	GTTTTTGTATATTACGTTGCTTTTTG	GTATATTACGTTGC	*TTTTTGTATATTAAATATTTGATACTTTTATTTCCT	activator
1660	0	2280.02	PCC7120_chromo	4946638	4946500	4946770	13396	internal 5' end	activated	n.d.t.	alr4105	2	two-component sensor histidine kinase	Regulatory functions		4946621		GAATTAGTAGCAGGTTATACAGTAAT	GTAGCAGGTTATAC
1661	5.04096e-65	64.2975	PCC7120_chromo	4947855	4947769	4947961	1069	internal 3' end	activated	n.d.t.	alr4105	2	two-component sensor histidine kinase	Regulatory functions
1662	9.68641e-09	8.01384	PCC7120_chromo	4949576	4949463	4949656	611	internal 3' end	repressed	n.d.t.	all4107	1	ribonuclease III	Transcription
1663	6.72814e-22	21.1721	PCC7120_chromo	4965002	4964924	4965068	1048	internal	activated	n.d.t.	all4121	1	ferredoxin--NADP(+) reductase, petH	Photosynthesis and respiration	57
1664	8.72016e-18	17.0595	PCC7120_chromo	4967309	4967221	4967388	1004	internal	n.d.t.	n.d.t.	alr4123	2	phosphoribulokinase (Calvin cycle)	Central metabolism	31
1665	2.26742e-80	79.6445	PCC7120_chromo	4967750	4967635	4967860	1585	upstream	n.d.t.	n.d.t.	alr4124	2	S-adenosylmethionine synthetase	Other categories
1665	2.26742e-80	79.6445	PCC7120_chromo	4967750	4967635	4967860	1585	internal 3' end	n.d.t.	n.d.t.	alr4123	2	phosphoribulokinase (Calvin cycle)	Central metabolism	31
1666	1.33398e-21	20.8749	PCC7120_chromo	4968561	4968447	4968680	873	internal	n.d.t.	n.d.t.	alr4124	2	S-adenosylmethionine synthetase	Other categories
1667	1.07633e-78	77.9681	PCC7120_chromo	4971700	4971562	4971853	1364	internal	n.d.t.	activated	all4126	2	dolichol-phosphate mannosyltransferase	Cell envelope
1668	6.29253e-84	83.2012	PCC7120_chromo	4972433	4972309	4972566	1403	upstream	n.d.t.	activated	all4126	2	dolichol-phosphate mannosyltransferase	Cell envelope
1669	1.00039e-83	82.9998	PCC7120_chromo	4975495	4975364	4975617	1334	internal	activated	n.d.t.	all4128	2	unknown protein	Hypothetical
1670	2.04512e-59	58.6893	PCC7120_chromo	4976804	4976716	4976897	1026	upstream	activated	n.d.t.	all4128	2	unknown protein	Hypothetical
1670	2.04512e-59	58.6893	PCC7120_chromo	4976804	4976716	4976897	1026	upstream	activated	activated	alr4129	1	hypothetical protein	Hypothetical
1671	1.24102e-33	32.9062	PCC7120_chromo	4978292	4978217	4978372	1059	internal 3' end	n.d.t.	n.d.t.	all4130	1	ABC transporter, binding protein component	Transport and binding proteins
1672	1.60215e-93	92.7953	PCC7120_chromo	4983899	4983789	4984012	1524	internal	n.d.t.	n.d.t.	all4139	2	hypothetical protein	Hypothetical
1673	1.01428e-22	21.9938	PCC7120_chromo	4984688	4984544	4984810	983	internal 3' end	activated	n.d.t.	all4140	1	GTP-binding protein TypA/BipA	Regulatory functions
1673	1.01428e-22	21.9938	PCC7120_chromo	4984688	4984544	4984810	983	upstream	n.d.t.	n.d.t.	all4139	2	hypothetical protein	Hypothetical
1674	2.88273e-38	37.5402	PCC7120_chromo	4990284	4990196	4990381	917	upstream	n.d.t.	n.d.t.	all4145	1	probable DNA-binding stress protein	Other categories
1675	8.55509e-55	54.0678	PCC7120_chromo	4992868	4992742	4992967	979	upstream close	n.d.t.	n.d.t.	all4148	1	ferredoxin I	Photosynthesis and respiration
1675	8.55509e-55	54.0678	PCC7120_chromo	4992868	4992742	4992967	979	upstream	n.d.t.	n.d.t.	alr4149	1	biliverdin reductase	Biosynthesis of cofactors, prosthetic groups, and carriers
1676	4.01825e-135	134.396	PCC7120_chromo	5006384	5006256	5006506	1705	internal 3' end	activated	n.d.t.	all4160	1	probable glycosyltransferase	Heterocyst differentiation and function		5006353			GTTTTGTATGTTAC
1677	3.34649e-170	169.475	PCC7120_chromo	5008536	5008416	5008659	1685	downstream	n.d.t.	n.d.t.	all4162	2	hypothetical protein	Hypothetical		5008580			GTTAAATAAATTTC
1677	3.34649e-170	169.475	PCC7120_chromo	5008536	5008416	5008659	1685	downstream	n.d.t.	n.d.t.	alr4161	1	hypothetical protein	Hypothetical		5008580			GTTAAATAAATTTC
1678	1.22498e-48	47.9119	PCC7120_chromo	5009074	5008936	5009195	1106	internal	n.d.t.	n.d.t.	all4162	2	hypothetical protein	Hypothetical
1679	1.1011e-114	113.958	PCC7120_chromo	5010503	5010369	5010650	1407	upstream	n.d.t.	n.d.t.	all4163	1	unknown protein	Hypothetical
1679	1.1011e-114	113.958	PCC7120_chromo	5010503	5010369	5010650	1407	upstream close	activated	n.d.t.	alr4164	2	amino acid ABC transporter (NI), periplasmic amino acid-binding protein NatF	Nitrogen metabolism		5010494			GTATTCAGCAACAC
1680	2.81672e-71	70.5503	PCC7120_chromo	5011140	5010991	5011289	1558	internal	activated	n.d.t.	alr4164	2	amino acid ABC transporter (NI), periplasmic amino acid-binding protein NatF	Nitrogen metabolism
1681	3.73143e-212	211.428	PCC7120_chromo	5014958	5014830	5015093	2466	upstream	activated	activated	alr4168	1	probable glycosyltransferase	Other categories
1682	1.23073e-105	104.91	PCC7120_chromo	5016838	5016710	5016966	1635	upstream	n.d.t.	n.d.t.	alr4169	1	hypothetical protein	Hypothetical
1683	3.4169e-29	28.4664	PCC7120_chromo	5018236	5018128	5018305	964	internal 5' end	n.d.t.	n.d.t.	alr4171	1	hypothetical protein	Hypothetical
1684	1.51898e-08	7.81845	PCC7120_chromo	5019100	5019030	5019181	841	upstream	n.d.t.	n.d.t.	alr4172	3	hypothetical protein	Hypothetical
1685	8.707e-40	39.0601	PCC7120_chromo	5019505	5019376	5019644	1466	internal 5' end	n.d.t.	n.d.t.	alr4172	3	hypothetical protein	Hypothetical
1686	3.12455e-92	91.5052	PCC7120_chromo	5020698	5020587	5020814	1422	internal 3' end	n.d.t.	n.d.t.	alr4172	3	hypothetical protein	Hypothetical
1686	3.12455e-92	91.5052	PCC7120_chromo	5020698	5020587	5020814	1422	upstream	repressed	n.d.t.	alr4173	1	cytosine-specific DNA methyltransferase; DmnC	DNA replication, recombination, and repair
1687	8.99811e-10	9.04585	PCC7120_chromo	5024138	5024032	5024232	864	internal	activated	n.d.t.	alr4176	2	hypothetical protein	Hypothetical
1688	8.95481e-90	89.0479	PCC7120_chromo	5024496	5024356	5024647	2007	internal	activated	n.d.t.	alr4176	2	hypothetical protein	Hypothetical
1689	1.22932e-130	129.91	PCC7120_chromo	5026897	5026760	5027026	1495	internal 3' end	n.d.t.	n.d.t.	alr4178	1	probable glycosyltransferase	Other categories
1690	1.63962e-67	66.7853	PCC7120_chromo	5036910	5036797	5037029	1077	internal	activated	n.d.t.	all4188	1	50S ribosomal protein L13	Translation
1691	0	641.574	PCC7120_chromo	5040774	5040659	5040902	4266	upstream	activated	n.d.t.	asl4194	1	50S ribosomal protein L36	Translation		5040614			GTTGCATTTTTCAC
1692	5.17967e-15	14.2857	PCC7120_chromo	5042410	5042252	5042593	978	internal	activated	n.d.t.	all4197	1	preprotein translocase SecY subunit	Cellular processes
1693	9.6478e-25	24.0156	PCC7120_chromo	5043420	5043355	5043490	694	internal 5' end	activated	repressed	all4198	1	50S ribosomal protein L15	Translation
1694	2.0712e-83	82.6838	PCC7120_chromo	5044482	5044362	5044596	1317	internal	activated	repressed	all4200	1	50S ribosomal protein L18	Translation
1695	8.48279e-13	12.0715	PCC7120_chromo	5044839	5044768	5044910	755	internal	activated	repressed	all4201	1	50S ribosomal protein L6	Translation
1696	8.86036e-171	170.053	PCC7120_chromo	5046446	5046322	5046570	1636	internal	activated	repressed	asl4204	1	50S ribosomal protein L24	Translation		5040755			GTAGACTTCCTTAC
1697	5.95942e-54	53.2248	PCC7120_chromo	5047004	5046911	5047111	938	internal 5' end	activated	repressed	all4205	1	50S ribosomal protein L14	Translation
1698	1.54897e-74	73.81	PCC7120_chromo	5059262	5059146	5059369	1282	internal 3' end	activated	activated	alr4222	1	hypothetical protein	Hypothetical
1698	1.54897e-74	73.81	PCC7120_chromo	5059262	5059146	5059369	1282	upstream	activated	n.d.t.	alr4223	1	cardiolipin synthase	Other categories
1699	1.21055e-134	133.917	PCC7120_chromo	5062172	5062058	5062292	1853	internal	n.d.t.	n.d.t.	all4225	1	hypothetical protein	Hypothetical
1700	5.6944e-139	138.245	PCC7120_chromo	5068675	5068549	5068790	1592	internal	activated	n.d.t.	alr4232	1	threonine dehydratase	Amino acid biosynthesis
1701	5.00155e-159	158.301	PCC7120_chromo	5073134	5073024	5073250	2133	upstream	activated	activated	all4236	2	unknown protein	Hypothetical	12
1702	4.27956e-37	36.3686	PCC7120_chromo	5073484	5073378	5073594	1198	upstream far	activated	activated	all4236	2	unknown protein	Hypothetical	12	5073471	+	TGCGAAGTATTGGCTAGAACATATTT	GTATTGGCTAGAAC	*ATATTTTCTAAGAACACTGTAGAATTAAGTCA	activator of an antisense
1703	3.60728e-48	47.4428	PCC7120_chromo	5075177	5075067	5075292	894	internal 3' end	n.d.t.	n.d.t.	alr4238	2	similar to phytase	Other categories
1704	3.87084e-70	69.4122	PCC7120_chromo	5078691	5078596	5078796	945	internal	n.d.t.	n.d.t.	alr4238	2	similar to phytase	Other categories
1705	3.41879e-102	101.466	PCC7120_chromo	5083674	5083555	5083786	1132	internal 3' end	n.d.t.	n.d.t.	alr4239	1	toxin secretion ABC transporter ATP-binding protein	Transport and binding proteins	12,31
1705	3.41879e-102	101.466	PCC7120_chromo	5083674	5083555	5083786	1132	upstream	activated	n.d.t.	alr4240	2	RTX toxin transporter	Transport and binding proteins
1706	2.30413e-88	87.6375	PCC7120_chromo	5084114	5083998	5084231	1398	internal 5' end	activated	n.d.t.	alr4240	2	RTX toxin transporter	Transport and binding proteins
1707	2.11455e-25	24.6748	PCC7120_chromo	5086378	5086271	5086489	1389	internal	activated	n.d.t.	all4242	2	potassium-dependent ATPase subunit D'	Transport and binding proteins
1708	2.35831e-58	57.6274	PCC7120_chromo	5086738	5086628	5086848	1602	internal	activated	n.d.t.	all4242	2	potassium-dependent ATPase subunit D'	Transport and binding proteins
1709	7.1167e-16	15.1477	PCC7120_chromo	5089139	5089014	5089267	911	internal	activated	n.d.t.	all4245	2	potassium-dependent ATPase subunit B	Transport and binding proteins
1710	1.0492e-162	161.979	PCC7120_chromo	5089722	5089571	5089857	2534	internal	activated	n.d.t.	all4245	2	potassium-dependent ATPase subunit B	Transport and binding proteins
1711	1.10248e-20	19.9576	PCC7120_chromo	5092829	5092706	5092962	1605	upstream	activated	n.d.t.	all4246	1	potassium-dependent ATPase subunit A	Transport and binding proteins
1711	1.10248e-20	19.9576	PCC7120_chromo	5092829	5092706	5092962	1605	upstream	n.d.t.	n.d.t.	alr4247	1	unknown protein	Hypothetical
1712	1.25363e-48	47.9018	PCC7120_chromo	5094958	5094836	5095080	1095	internal 3' end	n.d.t.	n.d.t.	all4248	2	primosomal protein N'	DNA replication, recombination, and repair
1713	1.62908e-70	69.7881	PCC7120_chromo	5097369	5097228	5097541	1802	upstream	n.d.t.	n.d.t.	all4248	2	primosomal protein N'	DNA replication, recombination, and repair	12	5097280	-	ATAAAAGTATTTTGAATTACAATTTT	GTATTTTGAATTAC	*AATTTTATTCTAAAGAAAGAAAAATTAAAATATAAC	activator
1713	1.62908e-70	69.7881	PCC7120_chromo	5097369	5097228	5097541	1802	upstream	activated	activated	alr4249	1	group 2 sigma 70-type sigma factor F	Transcription	12,31	5097415			GTTCATCTAACTAC
1714	0	539.271	PCC7120_chromo	5104362	5104256	5104476	5225	upstream close	REPRESSED	n.d.t.	alr4255	1	glutamate dehydrogenase	Nitrogen metabolism		5104340			GTAACAAAAACTAC		repressor
1715	2.07571e-15	14.6828	PCC7120_chromo	5106240	5106159	5106336	792	internal	n.d.t.	n.d.t.	all4256	1	acetyl-coenzyme A synthetase	Central metabolism
1716	1.08001e-39	38.9666	PCC7120_chromo	5107026	5106887	5107159	1022	internal	n.d.t.	n.d.t.	all4257	2	acetyl-coenzyme A synthetase	Central metabolism
1717	8.24905e-68	67.0836	PCC7120_chromo	5108431	5108333	5108538	1897	upstream	n.d.t.	n.d.t.	all4257	2	acetyl-coenzyme A synthetase	Central metabolism
1717	8.24905e-68	67.0836	PCC7120_chromo	5108431	5108333	5108538	1897	upstream	repressed	n.d.t.	alr4258	1	unknown protein	Hypothetical
1718	1.15694e-37	36.9367	PCC7120_chromo	5113896	5113796	5113989	1204	internal	activated	n.d.t.	asl4262	1	hypothetical protein	Hypothetical
1718	1.15694e-37	36.9367	PCC7120_chromo	5113896	5113796	5113989	1204	internal	n.d.t.	n.d.t.	asl4263	1	PetN protein	Photosynthesis and respiration
1719	6.25916e-62	61.2035	PCC7120_chromo	5115503	5115397	5115607	1182	upstream	activated	n.d.t.	all4265	1	hypothetical protein	Hypothetical
1719	6.25916e-62	61.2035	PCC7120_chromo	5115503	5115397	5115607	1182	upstream	activated	n.d.t.	alr4267	1	similar to acriflavine resistance protein	Other categories
1719	6.25916e-62	61.2035	PCC7120_chromo	5115503	5115397	5115607	1182	internal	n.d.t.	n.d.t.	asl4266	1	unknown protein	Hypothetical
1720	4.687e-52	51.3291	PCC7120_chromo	5124090	5123975	5124202	1115	internal	activated	n.d.t.	alr4273	2	unknown protein	Hypothetical
1721	7.58507e-126	125.12	PCC7120_chromo	5125699	5125573	5125822	1850	internal	activated	n.d.t.	alr4273	2	unknown protein	Hypothetical
1722	2.74046e-150	149.562	PCC7120_chromo	5129898	5129762	5130034	1994	internal	n.d.t.	n.d.t.	alr4277	1	sugar ABC transporter sugar binding protein	Transport and binding proteins
1723	1.73308e-39	38.7612	PCC7120_chromo	5132920	5132822	5133005	1060	upstream	activated	n.d.t.	all4279	1	transcriptional regulator	Other categories
1723	1.73308e-39	38.7612	PCC7120_chromo	5132920	5132822	5133005	1060	internal 5' end	n.d.t.	n.d.t.	alr4280	1	heterocyst specific ABC-transporter, membrane fusion protein DevB homolog	Heterocyst differentiation and function
1724	8.10168e-12	11.0914	PCC7120_chromo	5136692	5136589	5136815	1127	internal	activated	n.d.t.	all4283	2	hypothetical protein	Hypothetical
1725	4.48573e-76	75.3482	PCC7120_chromo	5137178	5137080	5137291	1477	upstream	activated	n.d.t.	all4283	2	hypothetical protein	Hypothetical
1725	4.48573e-76	75.3482	PCC7120_chromo	5137178	5137080	5137291	1477	internal 3' end	activated	n.d.t.	all4284	1	lignostilbene-alpha,beta-dioxygenase	Other categories
1726	1.29152e-237	236.889	PCC7120_chromo	5139654	5139538	5139755	3510	internal	activated	activated	all4285	1	hypothetical protein	Hypothetical
1727	3.19015e-25	24.4962	PCC7120_chromo	5142131	5142034	5142240	1001	upstream	activated	n.d.t.	all4287	1	peptidyl-prolyl cis-trans isomerase B	Translation
1727	3.19015e-25	24.4962	PCC7120_chromo	5142131	5142034	5142240	1001	internal 5' end	n.d.t.	ACTIVATED	alr4288	1	unknown protein	Hypothetical
1728	5.92001e-10	9.22768	PCC7120_chromo	5143850	5143772	5143887	775	internal 5' end	n.d.t.	repressed	alr4290	1	photosystem II protein D2	Photosynthesis and respiration
1729	7.83289e-09	8.10608	PCC7120_chromo	5145313	5145242	5145404	970	internal	n.d.t.	n.d.t.	alr4291	1	photosystem II CP43 protein	Photosynthesis and respiration
1730	0	1174.76	PCC7120_chromo	5149798	5149678	5149918	6996	upstream	activated	n.d.t.	all4294	1	probable N-acetylmuramoyl-L-alanine amidase	Other categories		5149785		ATAACAGTAGCCTTTGCTACGCAAAT	GTAGCCTTTGCTAC		?
1731	8.99527e-111	110.046	PCC7120_chromo	5163228	5163059	5163381	2290	internal	n.d.t.	n.d.t.	all4307	1	hypothetical protein	Hypothetical
1732	0	456.277	PCC7120_chromo	5164418	5164303	5164542	3143	upstream close	activated	activated	alr4308	1	hypothetical protein	Hypothetical	12,31	5164377	+	CAGTTGGTAGTCGGAGTTACAACATA	GTAGTCGGAGTTAC	*AACATATTGGGATCAGCCAGTGTTAACTTTGCAGGT	activator
1733	0	875.221	PCC7120_chromo	5167828	5167695	5167952	5605	upstream close	ACTIVATED	ACTIVATED	all4312	1	two-component system response regulator, NrrA	Regulatory functions	12,14,24	5167841	-	GGTTTTGTAGTCTTTGTTACTCTAGC	GTAACAAAGACTAC	*AAAACCTTGGGCATGGGCTTGTTACTTTGAAATTCA	activator
1734	4.63133e-54	53.3343	PCC7120_chromo	5171932	5171813	5172049	1394	internal 3' end	n.d.t.	n.d.t.	alr4318	1	fibrillin	Other categories
1734	4.63133e-54	53.3343	PCC7120_chromo	5171932	5171813	5172049	1394	upstream	n.d.t.	n.d.t.	asr4319	1	photosystem I protein E	Photosynthesis and respiration
1735	2.69576e-70	69.5693	PCC7120_chromo	5174868	5174756	5174978	1126	internal	n.d.t.	n.d.t.	alr4322	1	malate dehydrogenase	Amino acid biosynthesis
1736	9.32436e-278	277.03	PCC7120_chromo	5176260	5176127	5176386	2363	internal 3' end	activated	n.d.t.	alr4323	1	probable glycosyl transferase	Hypothetical
1737	1.01021e-10	9.99559	PCC7120_chromo	5176695	5176626	5176775	750	internal	n.d.t.	n.d.t.	all4324	1	hypothetical protein	Hypothetical
1738	1.16293e-134	133.934	PCC7120_chromo	5180152	5179940	5180308	2886	upstream	activated	activated	alr4329	1	hypothetical protein	Hypothetical
1738	1.16293e-134	133.934	PCC7120_chromo	5180152	5179940	5180308	2886	upstream	ACTIVATED	n.d.t.	asl4328	1	unknown protein	Hypothetical
1739	2.18253e-33	32.661	PCC7120_chromo	5182149	5182038	5182244	738	internal	n.d.t.	n.d.t.	alr4330	1	hypothetical protein	Hypothetical
1740	6.75015e-198	197.171	PCC7120_chromo	5185330	5185212	5185448	1376	internal	n.d.t.	n.d.t.	alr4331	2	ribonuclease E	Transcription
1741	8.00673e-117	116.097	PCC7120_chromo	5185905	5185794	5186014	1244	internal 3' end	n.d.t.	n.d.t.	alr4331	2	ribonuclease E	Transcription
1742	1.54848e-148	147.81	PCC7120_chromo	5189092	5188967	5189212	1598	internal 3' end	n.d.t.	n.d.t.	alr4334	1	prephenate dehydratase	Amino acid biosynthesis		5188955			GTTGAATTAACTAC
1743	1.45326e-31	30.8377	PCC7120_chromo	5191425	5191277	5191591	1066	internal 5' end	activated	n.d.t.	all4337	1	translation elongation factor EF-Tu	Translation
1744	8.54793e-21	20.0681	PCC7120_chromo	5193386	5193234	5193546	778	internal 5' end	activated	n.d.t.	all4338	1	translation elongation factor EF-G	Translation
1745	6.8808e-11	10.1624	PCC7120_chromo	5194672	5194620	5194755	616	upstream	activated	n.d.t.	all4339	1	30S ribosomal protein S7	Translation
1746	1.78174e-44	43.7492	PCC7120_chromo	5195160	5195048	5195296	1264	internal 5' end	activated	n.d.t.	all4340	1	30S ribosomal protein S12	Translation
1747	6.09072e-108	107.215	PCC7120_chromo	5197342	5197226	5197464	1240	internal 3' end	activated	n.d.t.	all4343	2	hypothetical protein	Hypothetical
1748	4.58017e-22	21.3391	PCC7120_chromo	5197735	5197607	5197849	742	internal	activated	n.d.t.	all4343	2	hypothetical protein	Hypothetical
1749	3.52671e-41	40.4526	PCC7120_chromo	5204486	5204401	5204553	836	internal 3' end	activated	n.d.t.	all4345	2	polysaccharide deacetylase	Cell envelope
1750	1.08711e-44	43.9637	PCC7120_chromo	5205315	5205214	5205417	1148	upstream close	activated	n.d.t.	all4345	2	polysaccharide deacetylase	Cell envelope
1751	0	1462.51	PCC7120_chromo	5206424	5206292	5206556	8033	upstream close	activated	n.d.t.	alr4346	1	hypothetical protein (glycosil transferase)	Heterocyst differentiation and function		5206417		TTTTCTGTAACTTAGGATACTTATTA	GTAACTTAGGATAC		?
1752	6.7321e-65	64.1718	PCC7120_chromo	5213545	5213432	5213657	1372	internal 3' end	n.d.t.	n.d.t.	all4350	2	unknown protein	Hypothetical
1753	1.22212e-26	25.9129	PCC7120_chromo	5214695	5214590	5214774	840	upstream	n.d.t.	n.d.t.	all4350	2	unknown protein	Hypothetical
1753	1.22212e-26	25.9129	PCC7120_chromo	5214695	5214590	5214774	840	upstream	activated	n.d.t.	alr4351	1	deoxyxylulose 5-phosphate reductoisomerase	Amino acid biosynthesis
1754	3.23202e-22	21.4905	PCC7120_chromo	5217110	5217043	5217198	1203	upstream	n.d.t.	n.d.t.	alr4354	2	cell death suppressor protein Lls1 homolog	Cellular processes	12		+		GTCCTCGATTTTAC
1754	3.23202e-22	21.4905	PCC7120_chromo	5217110	5217043	5217198	1203	upstream	n.d.t.	n.d.t.	asl4353	1	hypothetical protein	Hypothetical	12	5217066			GTCCTCGATTTTAC
1755	1.74433e-209	208.758	PCC7120_chromo	5218031	5217893	5218165	2321	internal	n.d.t.	n.d.t.	alr4354	2	cell death suppressor protein Lls1 homolog	Cellular processes	12
1756	0	455.658	PCC7120_chromo	5219252	5219134	5219356	2091	upstream	n.d.t.	n.d.t.	all4355	1	similar to DnaJ protein	Cellular processes					?
1757	6.35873e-21	20.1966	PCC7120_chromo	5220809	5220673	5220945	820	upstream close	n.d.t.	n.d.t.	all4358	1	ATP-dependent Clp protease proteolytic subunit	Translation
1757	6.35873e-21	20.1966	PCC7120_chromo	5220809	5220673	5220945	820	upstream	n.d.t.	n.d.t.	alr4359	2	hypothetical protein	Hypothetical
1758	3.00953e-272	271.522	PCC7120_chromo	5221738	5221615	5221866	2399	internal	n.d.t.	n.d.t.	alr4359	2	hypothetical protein	Hypothetical
1759	6.1812e-76	75.2089	PCC7120_chromo	5225070	5224938	5225194	1524	internal	n.d.t.	n.d.t.	alr4363	1	unknown protein	Hypothetical
1759	6.1812e-76	75.2089	PCC7120_chromo	5225070	5224938	5225194	1524	upstream	n.d.t.	n.d.t.	asl4361	1	hypothetical protein	Hypothetical
1760	1.04188e-40	39.9822	PCC7120_chromo	5228002	5227872	5228147	1117	internal	n.d.t.	n.d.t.	all4365	1	protoporphyrin IX magnesium chelatase; ChlH	Biosynthesis of cofactors, prosthetic groups, and carriers
1761	2.95704e-14	13.5291	PCC7120_chromo	5234653	5234560	5234755	783	internal	activated	activated	alr4368	1	serine/threonine kinase; PknD	Regulatory functions
1762	1.93496e-39	38.7133	PCC7120_chromo	5238818	5238665	5239012	960	internal 3' end	activated	n.d.t.	all4374	1	probable fibronectin/fibrinogen-binding protein	Other categories
1763	3.71844e-182	181.43	PCC7120_chromo	5241336	5241209	5241460	2315	upstream far	activated	activated	all4375	1	unknown protein	Hypothetical		5241329			GTTCCCTTGACTAC
1764	0	3570.57	PCC7120_chromo	5243340	5243203	5243472	19912	upstream	ACTIVATED	activated	all4376	1	sucrose-phosphate synthase; spsB	Other categories	12,28,31	5243396	-	AAAACTGTATTGAAAATTACAAAAAT	GTATTGAAAATTAC	*AAAAATCTTATTTACTTATTAGTAACATTGGTGAC	activator
1765	2.26766e-78	77.6444	PCC7120_chromo	5245286	5245190	5245377	1449	upstream	n.d.t.	n.d.t.	all4377	1	RNA-binding protein	Other categories
1766	3.06217e-10	9.51397	PCC7120_chromo	5246756	5246662	5246843	1055	internal	activated	activated	all4378	1	unknown protein	Hypothetical
1767	0	1573.02	PCC7120_chromo	5248524	5248389	5248656	8271	internal	activated	n.d.t.	all4379	2	peptide-chain-release factor 3	Translation		5248514	-	GAAGGAATTCCGTATTTTTCACCAGA	GCGATCGGCGATAC	*AATTTACACGGGGCAAAAGCTGGAATATGAAGGAA	activator of an internal TSS
1768	7.23744e-26	25.1404	PCC7120_chromo	5249716	5249631	5249826	1045	upstream	activated	n.d.t.	all4379	2	peptide-chain-release factor 3	Translation
1769	0	462.506	PCC7120_chromo	5250840	5250708	5250964	3532	internal	repressed	n.d.t.	alr4380	1	delta-aminolevulinic acid dehydratase	Fatty acid, phospholipid and sterol metabolism		5250844			GTAATTGCGGATAC
1770	2.6437e-186	185.578	PCC7120_chromo	5251783	5251664	5251917	2527	internal	activated	n.d.t.	all4381	1	hypothetical protein	Hypothetical
1771	1.08019e-253	252.967	PCC7120_chromo	5252202	5252079	5252311	2613	internal 3' end	activated	n.d.t.	all4382	1	unknown protein	Hypothetical		5252193			GTACTTGTTGTAAC
1772	1.98122e-41	40.7031	PCC7120_chromo	5257548	5257444	5257665	1453	upstream	repressed	n.d.t.	all4384	1	hypothetical protein	Hypothetical
1772	1.98122e-41	40.7031	PCC7120_chromo	5257548	5257444	5257665	1453	internal 5' end	n.d.t.	n.d.t.	alr4385	1	triosephosphate isomerase	Central metabolism
1773	2.13549e-40	39.6705	PCC7120_chromo	5259724	5259604	5259849	1184	internal 5' end	n.d.t.	n.d.t.	all4387	1	hypothetical protein	Hypothetical
1774	4.2661e-155	154.37	PCC7120_chromo	5261558	5261416	5261694	1713	internal 5' end	ACTIVATED	activated	all4388	1	hypothetical protein	Hypothetical (Fox gene)
1775	2.12115e-37	36.6734	PCC7120_chromo	5264594	5264504	5264709	976	internal 5' end	activated	n.d.t.	all4391	1	enoyl-[acyl-carrier-protein] reductase, envM	Fatty acid, phospholipid and sterol metabolism
1776	0	407.435	PCC7120_chromo	5265294	5265161	5265432	2909	upstream	activated	n.d.t.	alr4392	2	nitrogen-responsive regulatory protein NtcA	Nitrogen metabolism	5,12	5265303	+	GTTTGAGTATAGGAAAGTACAGAAAG	GTATAGGAAAGTAC		Proximal site (activator)
1776	0	407.435	PCC7120_chromo	5265294	5265161	5265432	2909	upstream	activated	n.d.t.	alr4392	2	nitrogen-responsive regulatory protein NtcA	Nitrogen metabolism	5,12	5265263	+	AGTTGGGTATCATTATGAACAAATAA	GTATCATTATGAAC		distal site (activator)
1777	1.43393e-08	7.84347	PCC7120_chromo	5266530	5266460	5266620	867	internal 5' end	n.d.t.	activated	alr4393	1	hypothetical protein	Hypothetical
1778	6.76038e-117	116.17	PCC7120_chromo	5279764	5279629	5279913	1856	internal	n.d.t.	n.d.t.	all4403	2	unknown protein	Hypothetical
1779	1.51522e-35	34.8195	PCC7120_chromo	5280780	5280665	5280888	1261	upstream	n.d.t.	n.d.t.	all4403	2	unknown protein	Hypothetical
1779	1.51522e-35	34.8195	PCC7120_chromo	5280780	5280665	5280888	1261	internal 5' end	activated	n.d.t.	alr4404	1	AhpC/TSA family protein	Other categories
1780	1.13886e-30	29.9435	PCC7120_chromo	5286408	5286283	5286524	1183	internal	n.d.t.	n.d.t.	all4411	1	DNA-methyltransferase	DNA replication, recombination, and repair
1780	1.13886e-30	29.9435	PCC7120_chromo	5286408	5286283	5286524	1183	upstream	n.d.t.	n.d.t.	alr4412	1	unknown protein	Hypothetical
1781	1.44409e-196	195.84	PCC7120_chromo	5297114	5296974	5297250	2348	internal	activated	activated	all4418	1	unknown protein	Hypothetical
1782	2.33671e-36	35.6314	PCC7120_chromo	5299594	5299491	5299699	1318	internal 5' end	n.d.t.	activated	all4420	1	glucosyltransferase	Other categories
[truncated: 708 more rows]

## Sheet: Legend
Table S1. Compendium of the binding regions found in the ChIP-Seq analysis
Binding region #: the binding (or target) regions have been numbered for each plasmid and chromosome, following the genome's sequence.
Q value: is the estimated false discovery rate (FDR) among the rows whose Q value is no larger than a chosen FDR.
NLQ: equals -Log10(Q value), useful for sorting when the reported Q value equals zero.
Genome: Chromosome or plasmid where the peak is located
Location: midpoint of the range of the detected peak region.
Start: 5' boundary of the peak
End: 3' boundary of the peak
CVG: equals the raw coverage at each peak location.
Position: of the center of the peak with respect to the ORF.
Flaherty et al: rough indication of activation/repression of the gene at 12 and/or 21 h time points (13):
activation/repression if one of the values is ≥2.
ACTIVATION/REPRESSION if one of the values is ≥10.
Ehira and Ohmori (Xu et al): rough indication of activation/repression of the gene at 3, 8 and/or 21 h time points (19):
activation/repression if two of the values are ≥2, or if one of the values is ≥3.
ACTIVATION/REPRESSION if two of the values are ≥3 or if one of the values is ≥5.
Gene: ORF to which the peak seems to correspond. Some of the peaks have been assigned to two genes (when it was not possible to assign them to only one).
Repeated genes: Number of times a gene is present in the table (useful to know how many peaks there are ascribed to a gene).
Description of the product of the ascribed gene.
Category: Functional category of the ascribed gene.
Reference: Indication of NtcA dependence of the gene. The cited references are listed in the main text and in the Additional references sheet of this book.
NtcA-bs position: genomic location of the NtcA-binding site.
Strand: of the putative NtcA-binding site.
Extended NtcA binding site: 20-letter sequence.
Putative NtcA binding site: 14-letter sequence. The sequences in bold correspond to experimentally verified NtcA binding sites.
Putative -10 box and TSP: TSPs according to Mitschke et al, Flaherty et al or individual analyses.
Putative effect of the NtcA binding: according to the position of the sequence with respect of the TSP.

## Sheet: Additional references
Additional references
52. López-Igual R, Flores E, Herrero A: Inactivation of a heterocyst-specific invertase indicates a principal role of sucrose catabolism in heterocysts of Anabaena sp. J Bacteriol 2010, 192(20):5526–5533.
53. Wei TF, Ramasubramanian TS, Pu F, Golden JW: Anabaena sp. strain PCC 7120 bifA gene encoding a sequence-specific DNA-binding protein cloned by in vivo transcriptional interference selection. J Bacteriol 1993, 175(13):4025–4035.
54. Valladares A, Montesinos ML, Herrero A, Flores E: An ABC-type, high affinity urea permease identified in cyanobacteria. Mol Microbiol 2002, 43:703–715.
55. Picossi S, Valladares A, Flores E, Herrero A: Nitrogen-regulated genes for the metabolism of cyanophycin, a bacterial nitrogen reserve polymer: expression and mutational analysis of two cyanophycin synthetase and cyanophycinase gene clusters in the heterocyst-forming cyanobacterium Anabaena sp. PCC 7120. J Biol Chem 2004, 279(12):11582–11592.
56. Jang J, Shi L, Tan H, Janicki A, Zhang CC: Mutual regulation of ntcA and hetR during heterocyst differentiation requires two similar PP2C-type protein phosphatases, PrpJ1 and PrpJ2, in Anabaena sp. strain PCC 7120. J Bacteriol 2009, 191(19):6059–6066.
57. Valladares A, Muro-Pastor AM, Fillat MF, Herrero A, Flores E: Constitutive and nitrogen-regulated promoters of the petH gene encoding ferredoxin: NADP+ reductase in the heterocyst-forming cyanobacterium Anabaena sp. FEBS Lett 1999, 449(2–3):159–164.
58. Ionescu D, Voss B, Oren A, Hess WR, Muro-Pastor AM: Heterocyst-specific transcription of NsiR1, a non-coding RNA encoded in a tandem array of direct repeats in cyanobacteria. J Mol Biol 2010, 398(2):177–188.
