# Supplementary material for: ChIP analysis unravels an exceptionally wide distribution of DNA binding sites for the NtcA transcription factor in a heterocyst-forming cyanobacterium
Source: BMC Genomics. 2014 Jan 13;15:22. doi: 10.1186/1471-2164-15-22 (PMC3898017; doi:10.1186/1471-2164-15-22)
Supplement: Additional file 4: Table S2 — Identification of previously described NtcA binding sites in Anabaena sp. PCC 7120 in ChIP-Seq target regions. [file 1471-2164-15-22-S4.xlsx]

## Sheet: Table S3
Table S2. Identification of the previously described NtcA binding sites of Anabaena sp. PCC 7120 in the target regions identified by ChIP-Seq
Target region #	NLQ	Start	End	Position	Gene	Description	Reference	NtcA bs position	5'-3' with respect to the gene*
225	422.42	580144	580383	upstream far	asr0485	regulatory factor; PipX	20	580245	AAGCTAGAAGAAGCAGGAGAGCAATTGCCCCAGAACAGAGGAAAGAACTCATGACAACTGACAACTAAACTAATGACCAATTACCAATTTCCTCTAAAACTGTAGCAATGCAGACTGTTGTTAGGAACAGTTATTAGGAGAATGCGCCTGTGGGCTATTTTGCTCCAACGAAGGATAATTATGGCAACATGGAGAGAAGTTAGAGTAAACAGCAGTATGAGAGTCTGTGCCTACAACTTC
260	2698.9	701137	701391	upstream close	all0602	nitrogen assimilation transcriptional activator; NtcB	27	701297	ATACTACTGTAGATGTACTTCACCCTAACTCTTACCTTTTAAGAGATTAGGCAGGGGAAAATAATTAATGAAATTTGTGTTAATTGCCAAAGCTGTAACAAAATCTACCAAATTGGGGAGCAAAATCAGCTAACTTAATTGAATGCCGTAAATGTAATTAAGGCTACATACAAATGCGACTAGAGCAGTTGCAAGCTTTTTTGGCGATCGCGGAAACTGGTAGCTTTCAAAAAGCTGCCAGTAAATGTGGTGTC
262	1927.75	704040	704304	upstream	alr0607	nitrite reductase; NirA	29	704169	GAAGTTATGTATTAGTTGTAAACAAAAGTCTAGCCTTGTTTTACCAACATTTTTAGCTACTCATTAGTTAAGTGTAATGCAGAAAACGCATATTCTCTATTAAACTTACGCATTAATACGAGAATTTTGTAGCTACTTATACTATTTTACCTGAGATCCCGACATAACCTTAGAAGTATCGAAATCGTTACATAAACATTCACACAAACCACTTGACAAATTTAGCCAATGTAAAAGACTACAGTTTCTCCCCGGTTTAGTTCT
293	3663.48	815417	815662	upstream	alr0709	serine/threonine kinase with two-component sensor domain (iron-responsive); Pkn41	22	815545	AGCAGCAACAAGACGAAAATGATTTGAGTCTTTAAATGGTTTTAAAACTGAGTCTGCATTTCTCGAAATAGCCATTTTGTATAATCCTGCATTGCTTGTAAGTGGTCACATAAGATACGCAAAAATGGTATAAATTTTTACATTTGTATAGAAGATTCAGTTAATCATTTGGGAACACTAAGTCCAAGCATTTTAAAGATTTAGGATATGACTAGCACTCTTGTTGAGAAGATTCCCGGCTATAA
347	198.444	992216	992438	upstream	all0862	transcriptional regulator; CmpR	39	992312	TCATACTTATAACGAGAATGAATTTCTTTATCTATAAGCAAATTCATCTCCTTCTGATAGCAAAGATAGATTTTTATCTATGATAAACTCATGACTTTCGTATGGGTGAATTAATATCATGTGCAAGTATTCAGTGATACTAGTCTTATATCTATAAAATCGCTATTAGAGGAGAATTACCTTGAACCAAGCAACGCTACACCAGTTGAAGGTGTTCGAGGCT
573	486.206	1700557	1700798	upstream	alr1442	nifD element site-specific recombinase; XisA	48	1700631	GCTAAATCCATGTCACGGGCGAAGATAGCGAATCCGTCGTAACCGTGATAAGGGCCGGAGTAATCCTTTTTGTGGTTTAATGGCTTTCAACAGCTTAATGTTTGCACTGAGCAGTGTTAGTGATGAACATTGTTTGCTGATAACACATTAATTTTTAGGCTAAATATAGGCTAATACCACAGCGATGCAAAATCAGGGTCAAGACAAATATCAACAAGCCTTTGCAGACTTAGAGCCACTTT
605	50.101	1785363	1785635	upstream	alr1524	ribulose 1,5-bisphosphate carboxylase/oxygenase large subunit	48	1785459	TGTTAACAAAACGTTTAAAACTTTATGTAATAACAAATTTAAATATGTAAGTTAAGAACTTTCAAAGAATAACTTATGCCATTTCTTGATATATTGTGAGACAAGTTACAAATTACGTGGTGTGCAATTTTTTCATCTTGCGCTGATTACTCTACTAAATATCCGTCAAGTAAATTGGCTCTTAGCTCGTCTCCTGTCAATAAAGGAGGTCGGCAAGAGTGCAGAAGCGGGAATGTGTGAAAACTAACCCAATTCATTAAATACCCCGAAAT
785	425.886	2335062	2335297	upstream	all1951	ABC transporter, substrate-binding protein; UrtA	49	2335208	GGTCAACCGTTTAATATCTGCACAGCTATAAATATCACTCTGAATTTTAGTTAATTAGATTAATTTTTATTTAAAGGAATTAGAATTTAGTATCAAAAATAACAATTCAATGGTTAAATATCAAACTAATATCACAATCTAAAGCTTGACCTTGTGAACTCTCAGGGAGCTAGCTGATTCATCAAGGGGAAATTTAACCAAGATATGAGTAGACGAATTAACCGACGCAGATTTTT
931	4728.32	2807226	2807511	upstream	alr2328	glutamate--ammonia ligase; GlnA	24	2807342	CAATCTATCTGTTACTTAAGGATTTTATGTCAAAGTTGACCCCTATGAGATTAACTTTCTCCCTTTTGTGCAGATGTCGAAAGAAAGGTTAATATTACCTGTAATCCAGACGTTCTGTAACAAAGACTACAAAACTGTCTAATGTTTAGAATCTACGATATTTCAGGTGTGTCATCAACTTTGTTTCGCTCAGTAGGGCTTAGATGCTTTGGCAGATTCTGGTTTGAATTTAAGAAATTGGCAGAGAAGGAGTAACAATGACAACCCCACAAGAAGTCTTGAAAAG
932	3292.44	2809205	2809466	upstream	asl2329	GS inactivating factor; GifA	26	2809350/ 2809399	TGAGAAAGACATCTCTTGCAGTGTTCTGTTGCTGGAAATAATCTCTAAAACTTTTGCTGAGAAAATAGTAAGTGCAATTACATAAGTATTACAATTTATAACAAATCTTCAATTCCGTAGCATAAGATACAGAATTCTTGCTATATTAAATGTGTGAAGGGTCAAATCCAATTAATATCACTAGGAGGACTGTATGTCTATTCAAGAAAAATCTCGTGCCATTATGATGCGCCAATATCAGCAAGTGAAGAATCGTCAACAA
1152	7152.53	3427339	3427611	upstream	alr2817	heterocyst differentiation protein, HetC	22	3427445	TTTTCGCTTTATTTATCTATATTTCCAAGTTTTAGTACATCGGTGAGGGGTGACAACTATCTTGCCAATATTGTCGTTATTGTTAGGTTGCTATCGGAAAAAATCTGTAACATGAGATACACAATAGCATTTATATTTGCTTTAGTATCTCTCTCTTGGGTGGGATTCTGCCTGCAATTTAAAAACCAGTGTTAACAATTTTCGGCTTTATTTTCCGGGAGTTAAATCAACCAAGGGAAAATGTAACTAATGTTTAAATATCTTCGGATACAC
1498	310.721	4478306	4478530	upstream	alr3710	heterocyst specific ABC-transporter, membrane fusion protein; DevB	34	4478367	TAACTGCATAAATCAGTTTTTGTAAAACCTTTGATAGAACCTCTTCAAAAAAACAAATAAAGTCATCTAAGTTGCAGAAAATCTTTAAAAGATTTGCCATAATGAAATCTATCTGCATACTCAGGCTGACTAATTCAGGAGTTATACCAATTCAAAATTAAGAAATCTGGATTTGGCAAGGGTTTCTAGGTTTGGATATGTTTCAAGATTTTCGTGAATTGGTAT
1569	653.055	4681579	4681823	upstream	all3879	cyanophycin synthetase; CphA1	50	4681805	ATAGAGTACCTGAGGTTAGACTGAATTGATCTTTAATTTATTTCCTGCTGTAGAAAAACCAGAGGAATACCATGTAAAAAGATAAAAACTGTTTTTCATGAACAGTTTAGCGATCAATTCCAGTAAGAAACTAGAATTTTGGTTCCGAATCTCCATCTACCTATTCCCATGAGAATCCTCAAGATCCAGACCTTACGCGGCCCAAACTACTGGAGCATTCGACGCCACAAACTGATCGTCATGCG
1571	415.132	4683139	4683400	upstream	all3880	cyanophycinase; CphB1	50	4683194/ 4683304	CTTGGGCAATCTGTTTGGCAAGAGCTTTACCCAGCAGGCCAGAGCTAAGAACTGAGGTAAAACAGTCAGGAAAAAGTGTAACTATATCAAAACGCACAGTAATTCGTATTCGAGAACACTAATCTTAGATTTGAATGACTATCAAACACAAGATGCTTACACAGGGTAAAAGTACAGATGAGCTTTCACAATAGTATCTAAAAGTACTAGAACTATTGCTTTTTCTTGGGATCAAAAGTTTTTCTAATTACTTAATTTATG
1733	875.221	5167695	5167952	upstream close	all4312	two-component system response regulator; NrrA	21	5167841	ATAACTATAACAAAAATTTAATAATATTATCAACTTCGCTCTGGACAAGGCATAAACTCAACATTTTGCCAACATAGGTTATAAAAAAACGTAGAGGTAATTGTGGCTAGAGTAACAAAGACTACAAAACCTTGGGCATGGGCTTGTTACTTTGAAATTCATCGACGCTAAGGGGTCTTGCCGCCGTGGGTTCGGTTTGTATTGAAATCGTTGAGGGGAATCCCCATCTGAGGTCGTTGCTGGGTTGGCACTTGCAA
1764	3570.57	5243203	5243472	upstream	all4376	sucrose-phosphate synthase; SpsB	25	5243396	AATTTTTCTCATCTCCGATAGCTGTTAAATTCTCCGATGAAAACTTAAACTCTCACAGAGTTTTTATAGGAAAACTGTATTGAAAATTACAAAAATCTTATTTACTTATTAGTAACATTGGTGACTCATCTCTTAATGACGATAGTCATGATAATTTAATGGGTAAAATTAAGTAATTACCAGGAATATTTAAGAATACAAGCGGAGTTAACGAGTAAATTTACGGAAATATAGGAATTCTTTTCAGTAAAAATACGGTTAATTTTGAAT
1776	407.435	5265161	5265432	upstream	alr4392	nitrogen-responsive regulatory protein; NtcA	51	5265303/ 5265263	GATATTTTCAAGATTACTTAATTTTTTCTGCAAAAAACCTGATGGTTAGAGAAAGTAGAAGTATCTATCAAGAACTGCTAGCTAAAAATAGCAAAAGTTGGGTATCATTATGAACAAATAACCATAAAGTTGTACGTTTGAGTATAGGAAAGTACAGAAAGGTTAACGGTGCTTTATTGATTTTTCAGGTGTATTCTTAGGTAATTAGTTTTTAGTTTTTTGTTATTCCGGCATTGGGTAGGGGAAGGGAGATGATCGTGACACAAGATAA
1831	1426.83	5451948	5452190	upstream	NsiR3	Heterocyst-specific non-coding RNA; NsiR3	54	5452034	CGAACATAAAAATGTTTCATCTTCTAGCCTTTTGTTTCCCCATAGAGGATTTATCAGCCTCAAGTCTGGCATTATTAAAATAATTGGTGTCAATTTATACTATTTTAATTTTTTTTAGTCGTTATACTCATTTCTAGGTTCTACCTGGGAAATCTGAAGTGGCTTTGCCACTTCTTTTTATGAGTGCAATTGCCTGACTGAAAAAAGTAAAAAGTCATGATAGATAACTTTTTACTTTTTATC
* the sequence of the target region is indicated. The NtcA-binding sites identified are shown in bold. The TSPs are underlined.
