# Supplementary material for: ChIP analysis unravels an exceptionally wide distribution of DNA binding sites for the NtcA transcription factor in a heterocyst-forming cyanobacterium
Source: BMC Genomics. 2014 Jan 13;15:22. doi: 10.1186/1471-2164-15-22 (PMC3898017; doi:10.1186/1471-2164-15-22)
Supplement: Additional file 6: Table S4 — Comparison of the results of the ChIP-Seq analysis with the proposed NtcA-dependent genes by Su et al. and Mitschke et al. [file 1471-2164-15-22-S6.xlsx]

## Sheet: Table S3
	Table S4. Comparison of the results of the ChIP-Seq analysis with the proposed NtcA-dependent genes by Su et al. and Mitschke et al.
Bidning region #	NLQ	Genome	Location	Position	Flaherty et al	Ehira and Ohmori (Xu et al)	Gene	Su et al (2005)	Mitschke et al (2011)	Description	Category	Reference	NtcA bs position	Strand	Extended NtcA binding site	Putative NtcA Sequence	Putative -10 box and tsp	Putative effect
14	13.1514	PCC7120_chromo	19457	upstream	repressed	repressed	alr0021	alr0021		allophycocyanin alpha subunit; ApcA	Photosynthesis and respiration		19499			GTCACTTCTTTTAC		repressor
22	72.4304	PCC7120_chromo	41917	downstream	n.d.t.	n.d.t.	alr0039	alr0039*		putative hydrolase	Other categories		41926			GTGATGAAAATCAC
24	116.449	PCC7120_chromo	46173	upstream	n.d.t.	n.d.t.	all0042	all0042		hypothetical protein (rfbJ)	Hypothetical		46194	-		GTATTTATCTATAC		?
37	94.4479	PCC7120_chromo	69496	upstream	repressed	repressed	asr0064	asr0064		hypothetical protein	Hypothetical		69541	+		GTAACCTTGGCTAC		repressor
59	79.6749	PCC7120_chromo	133946	upstream	activated	n.d.t.	all0129		133905	two-component response regulator; RpaA	Regulatory functions		133954	-	CGGATTGTAGGGAGGGAAACATATCA	GTAGGGAGGGAAAC	*ATATCATACTGCGAATTTAATGTAATTTTAGTTTTG	activator
89	36.136	PCC7120_chromo	202498	upstream	activated	n.d.t.	all0187	all0187		transcriptional regulator conR	Heterocyst differentiation and function		202482	-	TTGCCAGTGTAAGACCGCACTGTACA	GTGCGGTCTTACAC	*TGGCAAGATTGGTAGCTTGCTTTAACATAAATTTTA	activator
126	33.8902	PCC7120_chromo	299542	internal	n.d.t.	activated	alr0276	alr0276*		hypothetical protein	Hypothetical
202	918.598	PCC7120_chromo	512376	upstream	activated	ACTIVATED	all0432		512359	hypothetical protein	Hypothetical		512407	-	TTCAACGTAGCATCTATTACATTTTT	GTAGCATCTATTAC	*ATTTTTTCAGATTCAATGCAGATATACTTCCGTTA	activator
205	118.612	PCC7120_chromo	519901	upstream	n.d.t.	activated	alr0440	alr0440	519953	hypothetical protein	Hypothetical		519903	+	CATAACGTGTTTTCAGTTACAGTTAT	GTGTTTTCAGTTAC	*AGTTATGCCAGATGCAATTAAGCCACAATGTTGATTA	activator
225	422.42	PCC7120_chromo	580264	upstream far	activated	activated	asr0485		580293	regulatory factor PipX	Regulatory functions	23	580245	+	AAAACTGTAGCAATGCAGACTGTTGT	GTAGCAATGCAGAC	*TGTTGTTAGGAACAGTTATTAGGAGAATGCGCCTG	activator
226	675.019	PCC7120_chromo	581924	upstream far	activated	n.d.t.	alr0487	alr0487		hypothetical protein	Hypothetical		581922	+	ATAGCAGTAGTAGATGCTACAAATAG	GTAgtagatgcTAC	*AAATAGCGATAAAATTAATAGGCTATTTGCCCTTAG	activator
237	48.7001	PCC7120_chromo	614026	upstream	repressed	n.d.t.	alr0522	alr0522		probable pseudouridine synthase	Translation		613846			GTTCAGCAATTTAC
249	133.589	PCC7120_chromo	659089	internal 3' end	n.d.t.	n.d.t.	alr0564		659073	hypothetical protein	Hypothetical		659123	-	GGAAATGTCGCGTTAATTACAGCCAA	GTCGCGTTAATTAC	*AGCCAATGCTCCTGGTGGCATGAGAGATTTATCTGTG	activator of an antisense TSP
257	68.856	PCC7120_chromo	696041	upstream	n.d.t.	n.d.t.	alr0599		696035	1-deoxy-xylulose 5-phosphate synthase	Central metabolism		695986	+	AAAAATGAATCTAATTACACTTTTTC	GAATCTAATTACAC	*TTTTTCAAGTAATTTTGCGGTGTAGGTTATAAAGCA	activator
260	2698.9	PCC7120_chromo	701262	upstream close	activated	activated	all0602	all0602	701249	nitrogen assimilation transcriptional activator; NtcB	Nitrogen metabolism	30	701297	-	AAAGCTGTAACAAAATCTACCAAATT	GTAACAAAATCTAC	*CAAATTGGGGAGCAAAATCAGCTAACTTAATTGAA	activator
262	1927.75	PCC7120_chromo	704172	upstream	ACTIVATED	REPRESSED	alr0607	alr0607	704218	nitrite reductase; NirA	Nitrogen metabolism	32	704169	+	AATTTTGTAGCTACTTATACTATTTT	GTAGCTACTTATAC	*TATTTTACCTGAGATCCCGACATAACCTTAGAAGTA	activator
275	256.744	PCC7120_chromo	778732	internal	activated	n.d.t.	alr0669		778768	unknown protein	Hypothetical		778718	+	CCAGAGGTAAACAGAGATACAACATT	GTAAACAGAGATAC	*AACATTGTGTATATTGAAGGTGCTAACGCTGATGGTG	activator of an internal TSP
292	30.1592	PCC7120_chromo	812483	internal	n.d.t.	n.d.t.	all0706	all0706*		probable amidase	Other categories
358	60.8526	PCC7120_chromo	1031358	upstream	n.d.t.	repressed	alr0893	alr0893		hypothetical protein	Hypothetical		1031353			GTGCCAGCATAATC
392	1026.36	PCC7120_chromo	1160342	upstream	ACTIVATED	activated	alr0992	alr0992		ammonium transporter, amtB	Nitrogen metabolism		1160332			GTAACTAAGTATAC
420	145.806	PCC7120_chromo	1273299	upstream	ACTIVATED	n.d.t.	all1087		1273249	anti-sigma factor antagonist	Transcription		1273299	-	TATTTTGTATATCTTGTACCCAAAAG	GGTACAAGATATAC	*AAAATAATATTGAGGAATTAGGCTATCTTCATATCT	activator
432	957.921	PCC7120_chromo	1324883	upstream	activated	activated	all1127	all1127		NADH dehydrogenase	Photosynthesis and respiration		1324876	-	AACTATGTAGCTTAAATTACTCAATG	GTAGCTTAAATTAC		activator type I?
441	282.809	PCC7120_chromo	1361145	internal	activated	n.d.t.	alr1155		1361166	carbamoyl phosphate synthase small subunit	Purines, pyrimidines, nucleosides, and nucleotides		1361118	+	ATTGTTGTACCTGCCGATACATCACC	GTACCTGCCGATAC	*ATCACCAGAAGAAATCCTCAAATACAATCCAGATG	activator of an internal TSS
476	51.4565	PCC7120_chromo	1458874	downstream	n.d.t.	n.d.t.	alr1231	alr1231*		two-component hybrid sensor and regulator	Regulatory functions
482	94.9123	PCC7120_chromo	1474672	internal	n.d.t.	n.d.t.	alr1240	alr1240*		protein conferring resistance to acetazolamide; Zam	Other categories
483	39.5066	PCC7120_chromo	1475358	internal 5' end	n.d.t.	n.d.t.	alr1241	alr1241*		3-octaprenyl-4-hydroxybenzoate carboxy-lyase	Biosynthesis of cofactors, prosthetic groups, and carriers		1475366	+		GTATCTGGTGTCAC
487	55.0374	PCC7120_chromo	1482836	upstream	activated	activated	alr1250	alr1250		hypothetical protein	Hypothetical		1482809	+		GTAATATATAATAC
487	55.0374	PCC7120_chromo	1482836	upstream	activated	n.d.t.	all1248	all1248		pyridoxamine 5-phosphate oxidase	Biosynthesis of cofactors, prosthetic groups, and carriers		1482809	-		GTAATATATAATAC
496	508.839	PCC7120_chromo	1514514	upstream far	activated	activated	asr1275	asr1275*		unknown protein	Hypothetical		1514514	+	ACTTTTGTTATTAACAACACATCAAA	GTTATTAACAACAC	*ATCAAATTTATTACATATCAACAATATTGAAGAAA
497	105.501	PCC7120_chromo	1514950	upstream	activated	activated	asr1275	asr1275*		unknown protein	Hypothetical
498	59.4815	PCC7120_chromo	1515350	internal 5' end	ACTIVATED	activated	alr1276	alr1276*		putative acetyl transferase	Hypothetical
504	85.3647	PCC7120_chromo	1527870	upstream	activated	activated	all1284	all1284		ABC transporter, permease protein, neutral amino acid ABC-transporter (N-I), natD	Nitrogen metabolism		1527846	-		GTATATTAGCTCAC
519	2592.23	PCC7120_chromo	1577089	upstream	REPRESSED	n.d.t.	asr1328		1577153	hypothetical protein	Hypothetical		1577115	+	TTTTCTGTAACATACACTACGAAACT	GTAACATACACTAC	*GAAACTTATGCTATGTTAGGAAGAA	repressor
524	26.7974	PCC7120_chromo	1587641	upstream	ACTIVATED	activated	alr1337		1587657	probable ribosylglycoyhdrolase	Other categories		1587612	+	CGCCTTGTAACAACTATGGCAACAAG	GTAACAACTATGGC	*AACAAGCTTTTCAGGAAATCTATAAAGTAGAT	activator?
554	2517.34	PCC7120_chromo	1669748	upstream	ACTIVATED	activated	alr1404		1669751	serine acetyltransferase	Amino acid biosynthesis		1669702	+	GTTATAGTGACTGGGGATACAGAAAA	GTGACTGGGGATAC	*AGAAAATTTATTTATAGTCCTGTCTACTGTATATTC	activator
568	649.338	PCC7120_chromo	1693444	upstream	n.d.t.	ACTIVATED	all1432		1693413	HesA protein	Other categories		1693462	-	AAAAATGTAATCACGCTGACAGAACT	GTAATCACGCTGAC	*AGAACTATCGTCTGATTAGGAGGTATAAAGTGATCA	activator
602	43.486	PCC7120_chromo	1776849	upstream far	ACTIVATED	activated	all1517		1776816	nitrogen fixation protein NifB	Heterocyst differentiation and function		1776866	-	ATTATTGTCAAGGTGGATACGGCGAA	GTCAAGGTGGATAC	*GAAGCCACATTTGACAATATTGTTAAAACTA	activator of an internal TSS
613	904.424	PCC7120_chromo	1810839	internal 5' end	activated	n.d.t.	all1549		1810852	(p)ppGpp 3-pyrophosphohydrolase	Regulatory functions		1810805	+	ACATCTGTATCTTCAACTACATCATG	GTATCTTCAACTAC	*ATCATGAAGAAATCCAGCTGCTATCATAGCAGGA	activator of an antisense
649	102.717	PCC7120_chromo	1902754	internal 3' end	activated	n.d.t.	all1616	all1616*		hypothetical protein	Hypothetical
693	1542.98	PCC7120_chromo	2050690	downstream	activated	n.d.t.	alr1709		2050645	hypothetical protein	Hypothetical		2050680	-	AATATTGTAACAGGCAACACAGTTTT	GTAACAGGCAACAC	*AGTTTTTTTGAAAAAATTTACCGAAAAAAGATATA	activator of a sRNA
694	133.113	PCC7120_chromo	2055898	upstream	activated	activated	alr1712	alr1712*		hypothetical protein	Hypothetical
695	1791.79	PCC7120_chromo	2058866	upstream	activated	ACTIVATED	sRNA(2058877)		2058877	sRNA upstream of alr1713	Other categories		2058829	+	GTTTATGTAACCTATAAGACATTTTA	GTAACCTATAAGAC	*ATTTTATTTGATACCTCATACTCTAAAATCAAGTA	activator
704	279.9	PCC7120_chromo	2085010	upstream	activated	activated	all1731	all1731*		protein phosphatase (PrpJ)	Regulatory functions		2085064	-	ATAAATGTGTTAATTTGAACAGCACT	GTGTTAATTTGAAC	*AGCACTAAATCAATTAGATATTTATCATCCAATTG
705	132.44	PCC7120_chromo	2090989	upstream	activated	activated	all1738		2090883	carboxyl-terminal protease	Translation		2090995	-	GAAAAAGTGGCAATTAATACAAAAAC	GTGGCAATTAATAC		class I activator?
729	1908.73	PCC7120_chromo	2159080	upstream	repressed	n.d.t.	all1797		2159081	unknown protein	Hypothetical		2159129	-	AAATTTGTATCCTCTGCTGCTGCACT	GTATCCTCTGCTGC	*TGCACTAGAAGTTTGTTCAAGGTTTAATTGTAATA	activator
748	64.5326	PCC7120_chromo	2206084	upstream	activated	n.d.t.	all1843	all1843		hypothetical protein	Hypothetical		2206159	-		GTGGTATCCGGTAC		repressor?
772	48.452	PCC7120_chromo	2285068	upstream	activated	n.d.t.	alr1909		2285058	hypothetical protein	Hypothetical		2285009	+	ATTTTTGTGTTATAGAATACTGAATA	GTGTTATAGAATAC	TGAATATTAGTAGAGATTCGCTGATTATCACTGATA	activator
784	43.3472	PCC7120_chromo	2334365	internal	activated	activated	all1951	all1951		ABC transporter, substrate-binding protein, urtA	Nitrogen metabolism
785	425.886	PCC7120_chromo	2335180	upstream	activated	activated	all1951	all1951		ABC transporter, substrate-binding protein, urtA	Nitrogen metabolism	54	2335208	-	AATTTAGTATCAAAAATAACAATTCA	GTATCAAAAATAAC	*AATTCAATGGTTAAATATCAAACTAATATCACAATC	activator
798	5358.67	PCC7120_chromo	2400772	upstream	activated	activated	all2006		2400767	unknown protein	Hypothetical		2400815	-	TTGCTCGTATATTTCAACACGAATTT	GTATATTTCAACAC	*GAATTTGATCATTTAGATGGTGTACTGTTTATAGA	activator
821	705.743	PCC7120_chromo	2460391	upstream	n.d.t.	ACTIVATED	asl2052		2460393	unknown protein	Hypothetical		2460442	-	AAAAAAGTAACTCTTGATACATACGC	GTAACTCTTGATAC	*ATACGCTTATGAAAACCGCATATACCATTGAAAAAA	activator
838	133.898	PCC7120_chromo	2514462	internal 5' end	activated	activated	all2095		2514463	two-component sensor histidine kinase	Regulatory functions		2514414	+	AAGACTGTTTCACAACCTACAGAATG	GTTTCACAACCTAC	*AGAATGATATACATATTCCCAGTCAAAATTGGTAAA	activator of an antisense
873	1243.88	PCC7120_chromo	2646826	upstream close	n.d.t.	n.d.t.	alr2208		2646832	transcriptional regulator (AraC family)	Regulatory functions		2646783	+	AAATTTGTGACTCTTGATACTCATTT	GTGACTCTTGATAC	*TCATTTTATAGTTAAATTAATGATATTATTTCTCAT	activator
916	78.802	PCC7120_chromo	2770198	upstream	ACTIVATED	n.d.t.	asl2299		2770173	unknown protein	Hypothetical		2770222	-	GAAAATGTGGTTTTAAATACGCTATT	GTGGTTTTAAATAC	GCTATTCGATTGAATTAGTAATATAAAATTTCCATG	activator
924	159.372	PCC7120_chromo	2794018	upstream	n.d.t.	n.d.t.	all2319	all2319		nitrogen regulatory protein P-II, glnB	Nitrogen metabolism		2794028	-		GTTACACAGACTAC		activator
930	172.696	PCC7120_chromo	2806752	internal	n.d.t.	n.d.t.	all2327	all2327*		phycobilisome core component; ApcF	Photosynthesis and respiration
931	4728.32	PCC7120_chromo	2807369	upstream	activated	n.d.t.	alr2328	alr2328		glutamate--ammonia ligase; GlnA	Nitrogen metabolism	27	2807342	+	CGTTCTGTAACAAAGACTACAAAACT	GTAACAAAGACTAC	*AAAACTGTCTAATGTTTAGAATCTACGATATTTCA	activator of RNAI
931	4728.32	PCC7120_chromo	2807369	upstream	activated	n.d.t.	alr2328	alr2328	2807328	glutamate--ammonia ligase; GlnA	Nitrogen metabolism	27	2807342	+	CGTTCTGTAACAAAGACTACAAAACT	GTAACAAAGACTAC	AATCCAGACGTTCT*	repressor of RNAII
932	3292.44	PCC7120_chromo	2809334	upstream	REPRESSED	repressed	asl2329		2809313	GS inactivating factor, gifA	Nitrogen metabolism	29	2809350	-	AATTCCGTAGCATAAGATACAGAATT	GTAGCATAAGATAC	*AGAATTCTTGCTATATTAAATGTG	Repressor
949	623.39	PCC7120_chromo	2850262	upstream	activated	n.d.t.	all2364	all2364		acetyl-CoA carboxylase beta subunit	Fatty acid, phospholipid and sterol metabolism		2850300	-	ACAACTGTAACGTTCATTACCCCATT	GTAACGTTCATTAC	*CCCATTGATACTTGAGATTTTGATAATATCAGCTTG	activator
996	1180.92	PCC7120_chromo	2983171	internal	activated	activated	alr2482		2983180	hypothetical protein	Hypothetical		2983133	+	CAATGTGTTAGCAGCGCTACAACTGG	GTTAGCAGCGCTAC	*AACTGGGACAACAGCCAAGTGGTACGATGGCTCACG	activator of an internal TSS
1012	205.588	PCC7120_chromo	3015700	upstream far	activated	n.d.t.	all2509	all2509		similar to phosphoenolpyruvate synthase	Central metabolism		3015625			GTTCAGTTTTATAC
1016	305.048	PCC7120_chromo	3020766	upstream	ACTIVATED	ACTIVATED	alr2514	alr2514		cytochrome c oxidase subunit II	Photosynthesis and respiration		3020776			GTACCAAAAAATAC
1064	276.367	PCC7120_chromo	3135335	upstream	activated	activated	alr2625		3135331	transcriptional regulator	Regulatory functions		3135282	+	AATTTTGTATGTTTAATAACAAATTA	GTATGTTTAATAAC	*AAATTAGTGTTATAAAAATAGGCTATTCTAATTATG	activator
1110	39.8657	PCC7120_chromo	3302859	upstream close	activated	n.d.t.	all2707		3302872	hypothetical protein	Hypothetical		3302921	-	GTAATTGTTGCAATATACACTTATAG	GTTGCAATATACAC	*TTATAGTGTAAGTTCACCACGGTATTATTCACCGTA	activator
1114	193.982	PCC7120_chromo	3310967	upstream	activated	n.d.t.	all2715		3310949	hypothetical protein	Hypothetical		3310997	-	TTTTTAGTGATATCTGTTACTGTATT	GTGATATCTGTTAC	*TGTATTCCCCATAACGCCAAGAGATAATGTCGAAA	activator
1128	38.8695	PCC7120_chromo	3346488	upstream	ACTIVATED	activated	all2747		3346518	similar to precorrin methylase	Biosynthesis of cofactors, prosthetic groups, and carriers		3346470	+	TAAACTGATAGTTATAATACTGTTCT	GATAGTTATAATAC	*TGTTCTCAGAAACGAAAAACTATATATTGAGCATA	activator of an antisense
1138	450.16	PCC7120_chromo	3359598	upstream	repressed	repressed	asr2763		3359637	unknown protein	Hypothetical		3359602	+	TTTTTTGTATTTTCATATACAATTTT	GTATTTTCATATAC	*AATTTTTGTTATTTTTAGATTA	repressor
1143	32.0885	PCC7120_chromo	3384318	upstream	ACTIVATED	n.d.t.	alr2785	alr2785		probable phytoene dehydrogenase Rieske iron-sulfur component	Biosynthesis of cofactors, prosthetic groups, and carriers		3384379			GTGAAATCCTATAC
1154	110.993	PCC7120_chromo	3433682	upstream	activated	n.d.t.	alr2820		3433648	unknown protein	Hypothetical		3433687	-	AAAAATGTCTTTTAAAACACGCCCAA	GTCTTTTAAAACAC	*GCCCAATCACTGCCATGATGGATTAG	repressor of an antisense
1157	38.9905	PCC7120_chromo	3441362	internal 5' end	ACTIVATED	ACTIVATED	alr2825	alr2825*		glucose-1-P cytidylyltransferase - Hep island	Heterocyst differentiation and function
1203	8186.6	PCC7120_chromo	3561575	upstream	activated	n.d.t.	alr2921	alr2921		similar to tRNA-(MS[2]IO[6]A)-hydroxylase	Translation		3561528	+	AAAAATGTGTGTCTTGATACAATACT	GTGTGTCTTGATAC	*AATACTTTTAAGATGACTGTTATATGCTTTCTAAG	activator of a putative TSP
1255	2798	PCC7120_chromo	3733088	upstream	activated	activated	all3084	all3084*		hypothetical protein	Hypothetical		3733071	-	AGTTTTGTAGTTAAAATGACGACATT	GTTAAAATGACGAC	*ATTTTAATAAAAAGAAGCATATACTCGATGTA	activator of a putative TSS
1301	33.5818	PCC7120_chromo	3854109	upstream far	repressed	n.d.t.	all3184	all3184		light-repressed protein	Other categories		3854174			GATAAGCACATATC
1336	196.61	PCC7120_chromo	3953360	internal	activated	activated	all3278		3953418	hypothetical protein	Hypothetical (Fox gene)		3953368	+	GAGTTAGTCGCTAAAGCTACATTTTG	GTCGCTAAAGCTAC	*ATTTTGGCTAACAGTATCCGACTTATTATGAGATTTA	activator of an antisense
1337	394.718	PCC7120_chromo	3955448	internal 3' end	n.d.t.	n.d.t.	alr3280	alr3280*		RNA polymerase sigma-E factor	Transcription		3955468			GTATCCTTGGGAAC
1383	38.5291	PCC7120_chromo	4087474	internal 5' end	activated	n.d.t.	alr3376	alr3376*		hypothetical protein	Hypothetical
1391	67.2511	PCC7120_chromo	4121870	upstream	activated	n.d.t.	all3410	all3410		nicotinamide nucleotide transhydrogenase, subunit alpha	Photosynthesis and respiration		4121785	-		GTAAATAGAAACAC
1431	937.755	PCC7120_chromo	4243968	internal	n.d.t.	n.d.t.	alr3522		4243942	2-isopropylmalate synthase; LeuA	Amino acid biosynthesis		4243991	+	TAGCTGGTGTTCTGTGATACAGCTAT	GTGTTCTGTGATAC	*AGCTATACCCTAATTTCAGTTGTAGATTAGGAATTA	activator of an antisense
1435	558.886	PCC7120_chromo	4263266	internal	activated	n.d.t.	all3538	all3538*		enolase (glycolisis)	Central metabolism		4263264			GTAGCGTTTGTTAC
1498	310.721	PCC7120_chromo	4478418	upstream	ACTIVATED	ACTIVATED	alr3710	alr3710*		heterocyst specific ABC-transporter, membrane fusion protein DevB	Heterocyst differentiation and function		4478367	+	AATAAAGTCATCTAAGTTGCAGAAAA	GTCATCTAAGTTGC	*AGAAAATCTTTAAAAGATTTGCCATAATGAAATCTA
1505	285.296	PCC7120_chromo	4493733	internal 5' end	activated	n.d.t.	all3722		4493706	precorrin-6y-dependent methyltransferase	Biosynthesis of cofactors, prosthetic groups, and carriers		4493755	-	TTTTGGGTAGCTTATGACGCAGAAAT	GTAGCTTATGACGC	*AGAAATGGCTATCTATTATCGGTATTGGTGAAGATG
1530	3353.43	PCC7120_chromo	4573289	upstream far	activated	activated	asl3784		4573292	hypothetical protein	Hypothetical		4573340	-	CATATTGTTAAATAGATTACAAAACT	GTTAAATAGATTAC	*AAAACTCTGGATGGACTTTGAGTATCATTTAGATA	activaator
1546	751.662	PCC7120_chromo	4607193	upstream	n.d.t.	n.d.t.	alr3810	alr3810		group 2 sigma 70-type sigma factor D	Transcription		4607141			GTAACAAAAGCTAC
1555	154.72	PCC7120_chromo	4634178	upstream	activated	n.d.t.	asr3834		4634199	unknown protein	Hypothetical		4634150	+	GTTTTGGTCACAAATGACACAGAATT	GTCACAAATGACAC	*AGAATTTGCAGCGATAGAACCATTACCTTTAGAGAA	activator
1571	415.132	PCC7120_chromo	4683264	upstream	activated	n.d.t.	alr3882	alr3882		tRNA methyltransferase	Translation		4683194	+		GTACTTTTAGATAC		repressor
1586	187.272	PCC7120_chromo	4726742	upstream	activated	n.d.t.	alr3920	alr3920		two-component response regulator	Regulatory functions		4726715			GTATTGTAATATAC
1610	93.1305	PCC7120_chromo	4793698	upstream close	n.d.t.	n.d.t.	alr3979	alr3979		period-extender of the circadian clock; Pex	Cellular processes		4793642	+	CCCCAGGTAGCGCTATATACTTACAC	GTAGCGCTATATAC	*TTACACATTTGCAAGTAGCGCCCTATACTGATGA	activator
1612	4089.39	PCC7120_chromo	4795545	upstream	repressed	n.d.t.	asl3981		4795487	unknown protein	Hypothetical		4795535	-	GATTTTGTAGCTATCACTACAATCTA	GTAGCTATCACTAC	*AATCTATAGCTTGAAAGAGGAGGAAAATAGGTTGG	activator
1619	157.793	PCC7120_chromo	4825514	upstream	activated	n.d.t.	all4006	all4006		hypothetical protein	Hypothetical		4825522			GTTTATTTCGATAC
1644	238.693	PCC7120_chromo	4907763	upstream	n.d.t.	n.d.t.	alr4077		4907756	hypothetical protein	Hypothetical		4907708	+	CAAACTGAATTGTTTGATACGGCAGG	GAATTGTTTGATAC	GGCAGGATGTGCAGTTTTCTCTTACCCTGAGCAAG
1659	1438.08	PCC7120_chromo	4944376	upstream	n.d.t.	n.d.t.	alr4104		4944400	transposase	Other categories		4944350	+	GTTTTTGTATATTACGTTGCTTTTTG	GTATATTACGTTGC	*TTTTTGTATATTAAATATTTGATACTTTTATTTCCT	activator
1662	8.01384	PCC7120_chromo	4949576	internal 3' end	repressed	n.d.t.	all4107	all4107*		ribonuclease III	Transcription
1702	36.3686	PCC7120_chromo	5073484	upstream far	activated	activated	all4236	all4236		unknown protein	Hypothetical		5073471	+	TGCGAAGTATTGGCTAGAACATATTT	GTATTGGCTAGAAC	*ATATTTTCTAAGAACACTGTAGAATTAAGTCA	activator of an antisense
1705	101.466	PCC7120_chromo	5083674	internal 3' end	n.d.t.	n.d.t.	alr4239	alr4239*		toxin secretion ABC transporter ATP-binding protein	Transport and binding proteins
1713	69.7881	PCC7120_chromo	5097369	upstream	activated	activated	alr4249	alr4249*		group 2 sigma 70-type sigma factor F	Transcription		5097415			GTTCATCTAACTAC
1713	69.7881	PCC7120_chromo	5097369	upstream	n.d.t.	n.d.t.	all4248	all4248		primosomal protein N'	DNA replication, recombination, and repair		5097280	-	ATAAAAGTATTTTGAATTACAATTTT	GTATTTTGAATTAC	*AATTTTATTCTAAAGAAAGAAAAATTAAAATATAAC	activator
1732	456.277	PCC7120_chromo	5164418	upstream close	activated	activated	alr4308	alr4308		hypothetical protein	Hypothetical		5164377	+	CAGTTGGTAGTCGGAGTTACAACATA	GTAGTCGGAGTTAC	*AACATATTGGGATCAGCCAGTGTTAACTTTGCAGGT	activator
1733	875.221	PCC7120_chromo	5167828	upstream close	ACTIVATED	ACTIVATED	all4312	all4312	5167792	two-component system response regulator, NrrA	Regulatory functions	24	5167841	-	GGTTTTGTAGTCTTTGTTACTCTAGC	GTAACAAAGACTAC	*AAAACCTTGGGCATGGGCTTGTTACTTTGAAATTCA	activaator
1754	21.4905	PCC7120_chromo	5217110	upstream	n.d.t.	n.d.t.	alr4354	alr4354		cell death suppressor protein Lls1 homolog	Cellular processes		5217066	+		GTCCTCGATTTTAC
1764	3570.57	PCC7120_chromo	5243340	upstream	ACTIVATED	activated	all4376		5243348	sucrose-phosphate synthase; spsB	Other categories	28	5243396	-	AAAACTGTATTGAAAATTACAAAAAT	GTATTGAAAATTAC	*AAAAATCTTATTTACTTATTAGTAACATTGGTGAC	activator
1776	407.435	PCC7120_chromo	5265294	upstream	activated	n.d.t.	alr4392	alr4392		nitrogen-responsive regulatory protein NtcA	Nitrogen metabolism	5	5265263	+	AGTTGGGTATCATTATGAACAAATAA	GTATCATTATGAAC		distal site (activator)
1776	407.435	PCC7120_chromo	5265294	upstream	activated	n.d.t.	alr4392	alr4392		nitrogen-responsive regulatory protein NtcA	Nitrogen metabolism	5	5265303	+	GTTTGAGTATAGGAAAGTACAGAAAG	GTATAGGAAAGTAC		Proximal site (activator)
1831	1426.83	PCC7120_chromo	5452073	upstream	activated	n.d.t.	NsiR3		5452083	NsiR3	Regulatory functions	58	5452034	+	TAATTGGTGTCAATTTATACTATTTT	GTGTCAATTTATAC	*TATTTTAATTTTTTTTAGTCGTTATACTCATTTCTA	activator of an antisense
1838	1675.31	PCC7120_chromo	5469480	upstream close	n.d.t.	repressed?	all4574		5469489	phosphate ABC transporter, permease protein	Transport and binding proteins		5469439	+	GAATTTGTAGCCATGAATACTGACTC	GTAGCCATGAATAC	*TGACTCTTACGATTAAATCAGAAGAAAATGTGTGAT	activator of an asRNA
1856	7861.39	PCC7120_chromo	5516072	upstream close	n.d.t.	repressed	all4613		5516076	acetohydroxy acid synthase; IlvG	Amino acid biosynthesis		5516125	-	AATATTGAATTACTGACTACAGAATT	GAATTACTGACTAC	*AGAATTCCCGCATTAACTTAGCTATCATCTGAGGTT	activator
1864	99.9015	PCC7120_chromo	5545139	internal 3' end	n.d.t.	n.d.t.	alr4641	alr4641*		peroxiredoxin	Cellular processes
1906	79.9905	PCC7120_chromo	5669801	upstream	n.d.t.	n.d.t.	all4756	all4756*		transposase	Other categories
1929	77.7673	PCC7120_chromo	5731973	internal	activated	activated	all4813	all4813*	5731963	serine/threonine kinase; PknC	Regulatory functions		5731915	+	TTTGTTGGCGCAACGGCTACAGTTTG	GGCGCAACGGCTAC	*AGTTTGCTGGCGAGAGACAGGGGATGATGGATTAG	activator of an antisense internal TSP
2018	24.8777	PCC7120_chromo	6040565	internal 3' end	n.d.t.	n.d.t.	all5069	all5069*		two-component response regulator	Regulatory functions
2061	16.6422	PCC7120_chromo	6182324	internal	n.d.t.	n.d.t.	all5185	all5185*		mercuric reductase	Cellular processes
2098	3220.2	PCC7120_chromo	6294274	upstream	ACTIVATED	activated	alr5275		6294275	6-phosphogluconate dehydrogenase, gnd (pentose phosphate pathway)	Central metabolism		6294223	+	TTAATTGTTGATTTGGATACAAATTA	GTTGATTTGGATAC	*AAATTAAAACTATTTATCTGTGTTACTAGTGAGCTTTTA	activator
2138	56.6814	PCC7120_chromo	6396945	internal	ACTIVATED	activated	alr5355		6397022	heterocyst glycolipid synthase; HglC	Heterocyst differentiation and function		6396973	+	GCGTGAGTATTGGGGATTACCAAAAG	GTATTGGGGATTAC	*CAAAAGCTGCTGCGGCTTCAGGTGATAATTTATGGG	activator of an internal TSP
2367	781.704	PCC7120_beta	152780	internal	repressed		alr7649		152754	unknown protein	Hypothetical		152802	+	AATAATGTATTCTTTACTACACTCTA	GTATTCTTTACTAC	*TTGTATCTCAACCGCGTTTTGATAGATTTGTGAAA	activator of an antisense
	72						110
	The table shows a comparison of the data shown in Table S1 with the results of the analyses carried out by Su et al. (computational analysis) (12) and by Mitschke et al. (transcriptomic analysis) (14). Only the target regions including NtcA-binding sites described in these analyses are shown.
	Su et al. (2005): The column shows the genes whose promoter has been proposed to be NtcA-regulated by Su et al. and that have been ascribed to a target gene in our ChIP-Seq study. The ones indicated with and asterisk correspond to genes whose proposed NtcA-binding site does not coincide with the NtcA-binding site identified in this work.
	Mitschke et al. (2011): The column shows the genomic positions of the TSPs proposed to be NtcA-regulated that correspond to genes that have been ascribed to a target region in our ChIP-Seq study.
